# Supplementary material for: Brain and behavioural anomalies caused by Tbx1 haploinsufficiency are corrected by vitamin B12
Source: Life Sci Alliance. 2024 Nov 20;8(2):e202403075. doi: 10.26508/lsa.202403075 (PMC11579592; doi:10.26508/lsa.202403075)
Supplement: Supplementary file 1 [file LSA-2024-03075_TableS1.xlsx]

## Sheet: Group 1
	Group 1 (untreated animals)
Genotype	TBX1 +/-	TBX1 +/-	TBX1 +/-	TBX1 +/-	TBX1 +/-	TBX1 +/-	TBX1 +/-	TBX1 +/-	TBX1 +/-	TBX1 +/-	WT	WT	WT	WT	WT	WT	WT	WT
ID number	1	4	5	8	9	10	34	6	41	42	2	3	7	33	11	12	13	14
Sex	M	M	M	M	M	M	M	F	F	F	M	M	M	M	F	F	F	F
Age	2months	1month	1month	1month	1month	1month	2months	2months	2months	2months	2months	2months	1month	2months	1month	1month	1month	1month
MMA (uM/mg proteins)	0.559231	0.709395	0.411693	1.02607	0.21913	0.901767	0.56963	0.465341	0.637677	0.518968	0.21408	0.296199	0.181927	0.260705	0.318449	0.345324	0.240198	0.343871
LA	2.4811	1.60512	1.04836	1.95122	1.05739	1.33836	0.977778	0.807715	0.787976	0.763741	0.876776	0.666788	0.509554	0.827536	1.66863	0.904419	1.40284	0.858065
Ala	9399.34	9950.09	2614.2	15890.5	5281.23	15726.6	4074.33	2980.43	785.624	2614.2	5114.97	4428.69	3661.22	4401.71	15890.5	5281.23	15726.6	4074.33
Val	1306.91	1909.79	479.552	2775.47	943.267	2470.19	754.726	511.93	170.974	479.552	676.085	762.781	524.054	616.576	2775.47	943.267	2470.19	754.726
Xle	2413.41	3467.76	856.413	4589.92	1785.88	4425.91	1361.19	919.231	302.171	856.413	1362.98	1580.87	933.999	1290.03	4589.92	1785.88	4425.91	1361.19
Met	2012.23	2132.35	517.851	4398.57	1280.02	3067.24	832.45	547.478	88.8937	517.851	1566.06	1232.36	883.922	982.135	4398.57	1280.02	3067.24	832.45
Phe	970.282	1397.62	350.439	1881.94	744.737	1722.63	643.607	393.17	118.571	350.439	451.708	583.572	392.321	445.844	1881.94	744.737	1722.63	643.607
Tyr	1048.21	1485.25	309.019	1949.85	674.825	1975.34	738.1	335.17	94.4444	309.019	463.57	554.743	394.139	461.127	1949.85	674.825	1975.34	738.1
Asp	15328.9	12264.4	3803.71	29586.7	6556.48	21325	4879.73	5106.07	1315.28	3803.71	6275.29	6984.38	5404.24	7074.9	29586.7	6556.48	21325	4879.73
Glu	29399.3	30284.7	9906.28	49881.8	15634.1	42157.7	12343.9	9602.14	3626.17	9906.28	15338.7	18572.3	12420.9	15381.6	49881.8	15634.1	42157.7	12343.9
Gly	9246.04	10240.2	2562.17	16425.7	4423.16	14577	4385.19	2933.13	1069.63	2562.17	4641.27	5259.31	3120.87	4522.44	16425.7	4423.16	14577	4385.19
Orn	116.107	196.502	42.5162	674.91	80.7409	270.824	65.1863	42.9594	18.6733	42.5162	53.5281	74.1607	51.5323	60.2783	674.91	80.7409	270.824	65.1863
Cit	154.028	259.42	56.0556	442.824	135.23	427.421	69.8783	56.9235	16.9874	56.0556	77.5922	81.2858	85.0835	66.5392	442.824	135.23	427.421	69.8783
Arg	2029.77	3087.11	494.018	4448.06	1370.06	4165.23	933.332	670.192	156.293	494.018	836.969	1217.61	762.888	795.971	4448.06	1370.06	4165.23	933.332
C0	1367.62	1447.71	424.697	1777.09	672.262	1872.29	607.569	453.84	108.656	424.697	812.054	723.01	496.645	764.514	1777.09	672.262	1872.29	607.569
C2	787.472	924.767	324.462	1316.77	441.152	1135.38	499.679	364.677	159.547	324.462	552.366	707.883	359.022	564.633	1316.77	441.152	1135.38	499.679
C3	1.60193	2.75424	0.911785	3.29837	0.658841	2.59487	0.927333	0.593016	0.246667	0.911785	1.1063	0.86612	0.588125	1.24333	3.29837	0.658841	2.59487	0.927333
C4	1.06473	1.73559	0.454209	1.64634	0.82029	2.12628	0.78	0.450794	0.158889	0.454209	1.09926	0.629508	0.64375	0.866667	1.64634	0.82029	2.12628	0.78
C5	1.02802	1.10904	0.494949	2.47967	0.924928	1.65385	0.632333	0.426032	0.142222	0.494949	0.71	0.631694	0.69625	0.765417	2.47967	0.924928	1.65385	0.632333
C6	0.262802	0.352542	0.126936	0.391057	0.150145	0.363462	0.181	0.0914286	0.0622222	0.126936	0.210741	0.199454	0.185208	0.213333	0.391057	0.150145	0.363462	0.181
C8	0.331401	0.60339	0.153872	0.688618	0.186957	0.688462	0.163667	0.127937	0.0637037	0.153872	0.221852	0.189617	0.155833	0.21	0.688618	0.186957	0.688462	0.163667
C10	0.582126	0.911299	0.249158	1.11789	0.266957	1.18654	0.408667	0.325397	0.13037	0.249158	0.588148	0.653005	0.329167	0.401667	1.11789	0.266957	1.18654	0.408667
C12	0.43285	0.513559	0.276768	0.617073	0.275072	0.633333	0.187667	0.150476	0.0692593	0.276768	0.291852	0.246448	0.198958	0.24375	0.617073	0.275072	0.633333	0.187667
C14	0.4	0.375141	0.232997	0.642276	0.195652	0.617949	0.161	0.172063	0.0737037	0.232997	0.204074	0.251913	0.0866667	0.218333	0.642276	0.195652	0.617949	0.161
C16	0.280676	0.439548	0.170707	0.705691	0.15971	0.529487	0.21	0.277778	0.0662963	0.170707	0.234815	0.236612	0.2025	0.16625	0.705691	0.15971	0.529487	0.21
C18	0.239614	0.200565	0.116498	0.504065	0.135942	0.344231	0.106667	0.137778	0.0388889	0.116498	0.132963	0.150273	0.099375	0.14625	0.504065	0.135942	0.344231	0.106667
C5:1	0.191787	0.248023	0.128283	0.347967	0.0681159	0.25641	0.0983333	0.067619	0.0333333	0.128283	0.12037	0.160656	0.0872917	0.0916667	0.347967	0.0681159	0.25641	0.0983333
C6:1	0.156522	0.187006	0.119529	0.250407	0.0588406	0.217949	0.0886667	0.0765079	0.0414815	0.119529	0.0814815	0.148634	0.0954167	0.0929167	0.250407	0.0588406	0.217949	0.0886667
C8:1	0.128986	0.0774011	0.122896	0.221138	0.0550725	0.147436	0.0613333	0.0552381	0.032963	0.122896	0.135556	0.114208	0.089375	0.07125	0.221138	0.0550725	0.147436	0.0613333
C10:1	0.160386	0.178531	0.0892256	0.238211	0.095942	0.225641	0.125	0.126032	0.0466667	0.0892256	0.105556	0.136066	0.079375	0.104583	0.238211	0.095942	0.225641	0.125
C10:2	0.427536	0.575706	0.236364	0.511382	0.262319	0.798077	0.209	0.134921	0.0807407	0.236364	0.29037	0.326776	0.175833	0.287917	0.511382	0.262319	0.798077	0.209
C12:1	0.27971	0.338418	0.0818182	0.273984	0.0915942	0.447436	0.109	0.0628571	0.0314815	0.0818182	0.182593	0.138798	0.076875	0.154583	0.273984	0.0915942	0.447436	0.109
C14:1	0.128019	0.127119	0.126263	0.25122	0.0849275	0.217308	0.063	0.0980952	0.03	0.126263	0.0903704	0.128415	0.0745833	0.0945833	0.25122	0.0849275	0.217308	0.063
C14:2	0.155556	0.244633	0.0814815	0.33252	0.0744928	0.33141	0.065	0.0549206	0.0251852	0.0814815	0.0985185	0.146995	0.123333	0.100417	0.33252	0.0744928	0.33141	0.065
C16:1	0.303382	0.425424	0.13165	0.441463	0.141739	0.683333	0.152333	0.111746	0.0525926	0.13165	0.115556	0.206557	0.1825	0.187917	0.441463	0.141739	0.683333	0.152333
C18:1	0.310145	0.262147	0.152189	0.476423	0.127246	0.485897	0.122	0.175238	0.0477778	0.152189	0.156667	0.14918	0.10625	0.2025	0.476423	0.127246	0.485897	0.122
C18:2	0.170048	0.203955	0.0646465	0.19187	0.0498551	0.14359	0.085	0.0419048	0.0237037	0.0646465	0.0474074	0.101093	0.0885417	0.0495833	0.19187	0.0498551	0.14359	0.085
C4OH	0.794686	0.744068	0.309764	1.1561	0.564638	1.13141	0.480667	0.279683	0.0825926	0.309764	0.469259	0.403279	0.335	0.590417	1.1561	0.564638	1.13141	0.480667
C5OH	4.38406	5.6	1.767	8.15854	3.00116	7.57628	2.51	1.76603	0.466296	1.767	2.62333	2.68525	1.93792	2.95375	8.15854	3.00116	7.57628	2.51
C6OH	0.578261	0.588701	0.195623	0.750407	0.275072	0.730769	0.252	0.134286	0.072963	0.195623	0.288519	0.391257	0.243958	0.27125	0.750407	0.275072	0.730769	0.252
C12OH	0.228986	0.39322	0.116835	0.341463	0.189565	0.448718	0.15	0.119365	0.0251852	0.116835	0.14	0.155738	0.137083	0.165	0.341463	0.189565	0.448718	0.15
C14OH	3.51546	4.42429	0.76835	6.02764	1.1971	5.67756	1.569	0.562222	0.351111	0.76835	1.1637	2.07596	0.503125	1.12458	6.02764	1.1971	5.67756	1.569
C16OH	1.07826	1.55424	0.5	2.89593	0.723768	1.92628	0.776667	0.244444	0.0818519	0.5	0.683333	0.725137	1.22542	0.740833	2.89593	0.723768	1.92628	0.776667
C16:1OH	0.131884	0.10565	0.0690236	0.252846	0.0695652	0.170513	0.07	0.0574603	0.0207407	0.0690236	0.0581481	0.0721311	0.04375	0.065	0.252846	0.0695652	0.170513	0.07
C18OH	0.121256	0.159322	0.047138	0.173984	0.0553623	0.169231	0.0396667	0.0352381	0.0177778	0.047138	0.0544444	0.073224	0.060625	0.0608333	0.173984	0.0553623	0.169231	0.0396667
C18:1OH	0.100966	0.191525	0.0680135	0.195122	0.093913	0.216667	0.067	0.0479365	0.0296296	0.0680135	0.0577778	0.0562842	0.048125	0.0608333	0.195122	0.093913	0.216667	0.067
C3DC	1.73237	1.6096	0.446465	1.93659	0.612754	2.00577	0.789	0.568254	0.135556	0.446465	0.885556	0.842623	0.516667	0.9775	1.93659	0.612754	2.00577	0.789
C4DC	0.816425	1.29322	0.308081	1.20732	0.43913	1.36538	0.669667	0.292698	0.119259	0.308081	0.585926	0.60765	0.359583	0.7275	1.20732	0.43913	1.36538	0.669667
C5DC	0.986957	1.59887	0.389226	1.76748	0.606377	1.68782	0.637333	0.450794	0.196667	0.389226	0.818889	0.687978	0.421042	0.662917	1.76748	0.606377	1.68782	0.637333
C6DC	0.31256	0.797175	0.119529	0.54878	0.131304	0.770513	0.186	0.154286	0.0425926	0.119529	0.192222	0.260109	0.136875	0.15625	0.54878	0.131304	0.770513	0.186
C8DC	0.518357	0.528814	0.127609	0.584553	0.190145	0.886538	0.272333	0.10381	0.0359259	0.127609	0.189259	0.311475	0.200417	0.385417	0.584553	0.190145	0.886538	0.272333
C10DC	0.45314	0.444633	0.19697	0.594309	0.226957	0.471795	0.371333	0.285397	0.303333	0.19697	0.289259	0.355191	0.277708	0.362083	0.594309	0.226957	0.471795	0.371333

## Sheet: Group 2
	Group 2 (PBS and Vitamin B12 treated mice)
Genotype	WT PBS	WT PBS	WT PBS	WT PBS	WT PBS	WT PBS	TBX1+/-PBS	TBX1+/-PBS	TBX1+/-PBS	TBX1+/-PBS	TBX1+/-PBS	TBX1+/-PBS	TBX1+/-PBS	TBX1+/-PBS	TBX1+/-PBS	DF1+/-PBS	DF1+/-PBS	DF1+/-PBS	DF1+/-PBS	DF1+/-PBS	DF1+/-PBS	WT PBS	WT PBS	WT PBS	WT PBS	WT PBS	WT PBS	TBX1 +/- vB12	TBX1 +/- vB12	TBX1 +/- vB12	TBX1 +/- vB12	TBX1 +/- vB12	WT vB12	WT vB12	WT vB12	WT vB12	WT vB12	WT vB12	WT vB12	WT vB12	WT vB12	WT vB12	WT vB12	WT vB12	DF1 vB12	DF1 vB12	DF1 vB12	DF1 vB12	DF1 vB12
ID number	179	183	185	105	113	115	111	112	114	116	128	178	180	181	182	84	86	87	89	92	93	85	88	90	91	94	95	103	104	106	109	110	117	118	125	126	144	145	146	149	150	153	155	156	143	147	148	154	157
Sex	M	M	M	M	M	M	M	M	M	M	M	M	M	M	M	M	M	M	M	M	M	M	M	M	M	M	M	M	M	M	M	M	M	M	M	M	M	M	M	M	M	M	M	M	M	M	M	M	M
Age	2months	2months	2months	1month	1month	1month	1month	1month	1month	1month	1month	2months	2months	2months	2months	2months	2months	2months	2months	2months	2months	2months	2months	2months	2months	2months	2months	2months	2months	2months	2months	2months	2months	2months	2months	2months	2months	2months	2months	2months	2months	2months	2months	2months	2months	2months	2months	2months	2months
MMA (uM/mg proteins)	0.102532	0.126963	0.21094	0.10327	0.0522673	0.06161	0.598484	0.139199	0.143887	not_det	0.161219	0.216157	0.324304	0.17099	0.258395	0.645991	0.640095	0.692854	0.920816	0.708615	0.765875	0	0	0	0	0	0	0.154156	0.136836	0.11476	0.1425	0.0775142	0.192691	0.0816149	0.0941054	0.0790748	0	0.1245	0.128	0.158475	0.120339	0.117	0.0889831	0.079	0.103	0.061	0.0725	0.063	0.0935
LA	1.44393	1.53736	0.759701	3.2825	1.24831	3.91981	5.43298	1.12634	16.8708	3.49435	6.12361	0.873832	0.617318	1.06122	0.959752	not_det	1.67626	2.79123	not_det	2.03733	0.68137	3.33241	1.06433	1.25304	2.06184	2.67333	1.42108	1.22866	0.786486	0.739583	0.680657	0.875	0.54451	1.30745	0.841615	0.828221
Ala	1020.48	737.019	942.299									700.518	1294.61	942.683	985.874	46456.2	33832.5	24434.4	24774.4	28107.3	22342.7	30409	40099	27817.2	22240.9	31317.1	42333.9	992.055	1014.13	825.467	899.716	1191.14	1927.71	631.587	961.623	649.967				ONLY MMA MEASURED FOR THESE SAMPLES
Val	177.537	133.786	169.823		ONLY MMA AND LA MEASURED FOR THESE SAMPLES							117.823	243.898	206.801	155.928	7260.76	4343.52	3950.1	4056.41	4630.16	3401.15	4891.29	5815.38	4493.77	3503.9	5102.82	6883.55	176.767	178.185	150.175	139.144	175.194	323.45	108.912	164.018	104.707
Xle	517.12	371.503	434.654									372.156	733.147	558.446	460.864	13911.9	8766.49	7348.03	8667.57	9453.21	5942.4	9749.24	12963.8	8788.28	7490.79	9477.54	13525.2	535.038	506.864	450.684	300.064	538.994	940.428	352.78	517.547	336.292
Met	184.149	185.47	185.202									169.204	371.176	274.021	213.721	7855.19	4340.51	4266.28	3856.86	4159.86	3037.99	4692.68	6393.96	4099.73	3244.54	4689.93	6930.34	278.48	267.763	234.453	156.566	275.054	499.562	185.602	240.927	180.98
Phe	294.269	226.749	302.849									212.246	457.289	412.963	269.102	6606.42	3682.15	3125.09	4360.51	4086.42	2366.87	4145.91	5906.97	4043.78	3306.79	4271.81	6192.01	319.814	322.128	292.445	157.017	340.04	601.176	219.288	304.505	208.884
Tyr	179.67	178.191	271.522									153.373	308.608	361.289	204.718	5499.75	3435.61	3187.82	3539.07	3190.27	2546.63	3498.48	5521	3683.97	2689.27	3657.46	5346.92	236.72	248.959	219.918	198.816	252.928	411.803	158.713	245.063	148.198
Asp	1364.32	1053.3	1260.82									1026.07	1624.97	1275.72	1341.55	82440.8	58421.4	52676.7	46520.4	60380.3	52299.9	72200.5	81570	58665.8	47441	68453.3	97572.7	1596.51	1662.94	1605.47	1669.59	1697.95	2671.23	1101.06	1558.77	929.064
Glu	2828.27	2545.33	2550.97									2225.45	3448.89	2775.81	3021.08	97565.9	73304	71207.6	67210.4	76849.9	71920.3	91338	111812	81596.6	66339.2	89378.7	131133	3801.48	3504.43	3197.29	3220.86	3829.56	5619.83	2362.93	3011.36	2214.83
Gly	1332	976.812	1092.91									1089.9	1597.33	1162.51	1300.3	61097.1	42257.9	36680.1	33920.4	39129.6	31183	44416.1	53788.5	39956.5	32043.9	43021.3	59695.7	1491.13	1479.97	1406.56	1308.46	1466.82	2722.62	1013.41	1480.93	950.866
Orn	29.9392	18.7368	27.3944									26.3425	49.6489	35.1432	28.6654	1479.47	848.731	725.152	724.501	851.25	753.702	904.329	1114.93	830.313	670.798	877.481	1274.59	30.9417	31.7289	29.0109	12.3857	59.3955	51.8352	22.1843	33.7436	23.0942
Cit	27.264	21.9474	25.4707									20.0733	33.1305	32.8146	24.2452	2004.49	1240.25	1218.1	1142.33	1178.52	946.341	1398.56	1659.81	1239.74	935.272	1339.13	1735.85	30.35	30.6278	24.0194	26.4305	28.0473	67.0914	20.941	27.7922	17.5419
Arg	281.375	192.594	220.308									193.778	356.763	240.107	247.878	15880	8642.37	7155.44	7869.26	8542.63	7289.82	9110.68	12027.7	8593.26	6129.82	8699.52	11595.1	283.721	290.184	242.504	144.041	273.768	498.468	204.957	281.511	187.918
C0	369.365	248.435	266.664									289.271	463.392	367.234	371.739	12252	7842.11	6486.63	7255.51	7244.78	5395.66	7513.3	10211.8	8118.47	6190.82	7908.23	10457.3	348.709	406.437	314.327	438.551	505.591	718.658	228.596	375.846	297.746
C2	284.242	226.639	241.118									190.437	293.393	252.362	230.738	4326.79	3573.41	3911.41	3802.77	3890.16	3854.02	4057.8	4635.94	4526.79	3740.48	4082.4	5715.39	271.139	301.793	289.336	234.598	275.633	499.794	209.077	243.378	191.469
C3	4.5043	2.81923	3.14747									2.49414	6.05287	4.00188	4.27325	76.5384	47.6107	43.5683	52.4471	63.1497	33.6942	36.605	64.7159	47.0194	42.9287	64.9898	89.0735	2.97708	3.99778	3.13879	1.72571	3.42985	8.37429	2.00161	3.81176	2.82062
C4	4.64409	2.68504	2.26212									3.09084	5.78736	6.29812	2.87807	51.9393	43.4788	43.2206	40.5066	46.0455	34.6104	46.4159	51.6456	48.3189	34.1105	58.5873	73.6545	3.18542	4.06167	3.73212	2.27952	3.76219	8.31429	2.73534	3.61078	2.59553
C5	1.5871	0.887607	0.79899									0.982418	2.21437	2.26948	0.976754	39.3939	28.458	27.1764	24.3147	30.899	19.9341	21.6926	27.8486	23.9532	20.8537	29.8063	41.925	1.16406	1.43889	1.37758	1.20905	1.38806	3.42286	1.0506	1.59461	1.09038
C6	0.317742	0.189744	0.191414									0.175458	0.404598	0.33615	0.195614	2.28416	2.08035	1.60844	1.23925	1.74756	1.3536	2.10384	2.28461	2.19411	2.38152	2.20665	3.19309	0.207292	0.258889	0.203636	0.106667	0.223383	0.430476	0.126908	0.232843	0.175258
C8	0.194624	0.122222	0.135859									0.103663	0.22069	0.194836	0.125877	2.22619	1.85118	1.38016	1.6744	1.87391	1.55158	1.36198	1.9783	2.08302	1.91648	1.84899	2.90381	0.153646	0.128889	0.117576	0.0942857	0.158209	0.294286	0.084739	0.156863	0.0872852
C10	0.425806	0.261538	0.332323									0.232234	0.403448	0.415493	0.335526	8.64966	8.32689	5.74444	6.26948	7.66309	5.63233	6.29764	6.91095	11.1129	6.36047	7.51084	9.35144	0.305729	0.344444	0.308485	0.251905	0.363184	0.602857	0.198795	0.391176	0.244674
C12	0.126882	0.101709	0.112626									0.1	0.186782	0.103756	0.124561	4.4855	2.91606	2.30673	2.38415	2.65179	1.90302	2.49407	3.7476	3.39008	2.18125	3.34033	4.08214	0.111458	0.105	0.101818	0.0733333	0.144776	0.274286	0.0835341	0.122549	0.0941581
C14	0.0849462	0.032906	0.070202									0.0520147	0.0781609	0.057277	0.0649123	3.33928	2.42342	1.25333	1.41951	1.49791	1.33518	1.88973	2.23952	1.79936	1.60684	1.64119	2.04066	0.05625	0.0577778	0.0606061	0.05	0.0721393	0.12381	0.0333333	0.0671569	0.0347079
C16	0.159677	0.0799145	0.127273									0.131502	0.149425	0.138498	0.145175	3.76	3.17542	2.54994	2.5461	2.42649	2.81002	3.05783	2.84352	2.14592	1.92869	2.6832	3.67986	0.0932292	0.142222	0.105455	0.0438095	0.146269	0.259048	0.108032	0.139706	0.108935
C18	0.0903226	0.0346154	0.05									0.0421245	0.0764368	0.0577465	0.070614	1.78227	1.78394	1.40105	1.26178	1.63339	1.25691	1.85707	2.02439	1.1843	1.0704	1.36322	2.1514	0.0401042	0.0561111	0.06	0.0514286	0.060199	0.105714	0.0421687	0.077451	0.0381443
C5:1	0.101075	0.082906	0.0848485									0.0728938	0.114943	0.115493	0.104386	2.43158	1.89372	1.84717	1.44767	1.6684	0.962253	1.81879	2.25378	2.388	1.46409	1.67197	3.05166	0.0786458	0.113333	0.069697	0.0766667	0.0900498	0.185714	0.0722892	0.125	0.0646048
C6:1	0.0962366	0.0782051	0.0939394									0.0637363	0.0942529	0.101878	0.1	1.63651	1.43127	1.12651	0.851985	1.04123	1.3582	1.28115	1.51098	2.42978	0.753725	0.978792	1.69932	0.0994792	0.120556	0.106061	0.0919048	0.0925373	0.16	0.0550201	0.112255	0.0532646
C8:1	0.109677	0.0850427	0.0843434									0.0575092	0.112644	0.0896714	0.0807018	0.687401	0.572234	0.602794	0.682996	0.796146	0.584718	0.555746	0.764419	0.90675	0.755131	0.599821	1.00431	0.0723958	0.0766667	0.0709091	0.0804762	0.10398	0.155238	0.0566265	0.0960784	0.0419244
C10:1	0.116129	0.0957265	0.129293									0.0802198	0.147126	0.157746	0.135088	2.07214	2.27384	1.26079	1.59272	2.33668	1.6897	1.30593	1.77169	2.22331	1.24622	1.59811	2.04195	0.139062	0.131111	0.0969697	0.0761905	0.249751	0.180952	0.0803213	0.109804	0.0776632
C10:2	0.290323	0.533333	0.568687									0.242857	0.586207	0.541784	0.474561	10.5048	8.07302	7.37229	6.8018	8.92353	9.10073	8.55353	8.38119	10.5478	5.49114	7.94323	11.443	0.565104	0.564444	0.647879	0.338571	0.422886	0.705714	0.335341	0.555882	0.251546
C12:1	0.112366	0.0649573	0.0939394									0.0875458	0.091954	0.126761	0.10614	3.1902	1.9047	1.49654	1.65046	1.92871	1.22776	1.96625	1.99391	1.60041	1.00065	1.18422	1.98848	0.127083	0.115556	0.0806061	0.0661905	0.28806	0.232381	0.0586345	0.0887255	0.0879725
C14:1	0.0790323	0.032906	0.0550505									0.0410256	0.0689655	0.0516432	0.0605263	1.00377	0.791796	0.596825	0.844944	0.747433	0.6768	0.811524	1.66904	1.00201	0.731906	1.06465	1.16168	0.0380208	0.0633333	0.0521212	0.0380952	0.0691542	0.11619	0.0421687	0.0647059	0.0426117
C14:2	0.193548	0.0598291	0.117677									0.110623	0.157471	0.141784	0.138158	2.13177	0.908438	0.935524	1.98139	1.62274	0.546351	1.41255	2.44799	2.03139	1.76169	1.69214	2.63029	0.0739583	0.1	0.0690909	0.032381	0.132338	0.252381	0.0453815	0.138235	0.0773196
C16:1	0.121505	0.0760684	0.126768									0.0813187	0.0844828	0.103756	0.10307	2.35373	1.21308	0.737079	0.729468	1.40049	1.01597	0.94631	1.96482	1.71316	0.902515	0.813435	1.65848	0.0822917	0.113333	0.108485	0.0514286	0.120896	0.237143	0.0618474	0.0931373	0.0848797
C18:1	0.0795699	0.0435897	0.0585859									0.0593407	0.0752874	0.0629108	0.0657895	1.19591	0.712204	0.531175	0.625258	0.596729	0.567837	0.791038	0.923368	0.657928	0.707145	0.909122	2.05502	0.04375	0.0722222	0.0678788	0.0771429	0.0840796	0.151429	0.0421687	0.0593137	0.0436426
C18:2	0.0602151	0.0440171	0.0631313									0.0538462	0.0712644	0.0610329	0.0631579	1.10481	0.769839	0.626667	0.985768	0.823547	0.936163	1.12964	1.30019	0.813998	0.754318	1.15182	1.53897	0.0442708	0.0505556	0.0612121	0.04	0.0761194	0.157143	0.0401606	0.054902	0.0419244
C4OH	1.09194	0.671795	0.533838									0.734799	1.31322	1.21925	0.753947	17.4815	16.6071	12.8303	13.7557	13.0474	12.5016	16.8795	17.9712	18.2414	11.4167	15.9942	22.2082	0.914583	1.02278	0.849697	0.138571	0.998507	2.10286	0.640964	1.09363	0.697938
C5OH	2.07634	1.30342	1.75101									1.57473	2.71609	2.28263	1.99825	47.7586	37.8264	33.4013	32.336	36.1873	25.8243	33.0219	39.1739	36.9065	28.5177	30.7392	50.2995	1.65573	1.84333	1.71212	0.980476	2.08507	4.23333	1.27349	1.99216	1.47973
C6OH	0.839785	0.259829	0.575758									0.429304	0.993103	0.594366	0.529386	5.22922	5.16245	3.28254	6.48354	5.00217	2.62126	4.88345	7.42899	5.4715	5.06019	5.17002	7.08917	0.355729	0.462222	0.480606	0.150952	0.603483	1.12095	0.33253	0.744118	0.337457
C12OH	0.184946	0.0820513	0.133333									0.116117	0.167241	0.144131	0.134211	2.4233	1.62613	1.03251	1.79128	1.30458	0.882449	1.84169	2.92043	1.48567	1.60196	1.83212	2.43597	0.0807292	0.125	0.107879	0.0504762	0.147761	0.237143	0.0574297	0.156373	0.0900344
C14OH	0.104301	0.0645299	0.0681818									0.0794872	0.106897	0.0816901	0.10307	4.10619	2.58809	1.86508	2.36866	2.4067	1.54544	2.26059	2.97616	1.89707	2.08514	1.9285	3.20366	0.053125	0.0805556	0.0587879	0.0561905	0.0875622	0.179048	0.0493976	0.0946078	0.052921
C16OH	0.262366	0.0739316	0.126263									0.173626	0.228736	0.15493	0.207018	3.79644	2.59495	1.39806	2.34049	2.60764	1.26152	2.77261	3.26968	2.34035	2.10205	2.40328	4.7066	0.107292	0.141667	0.12303	0.0861905	0.1801	0.52381	0.0983936	0.181863	0.0938144
C16:1OH	0.0483871	0.0226496	0.0368687									0.029304	0.054023	0.0422535	0.0438596	1.03359	0.916672	0.69381	0.470352	0.709377	0.567837	0.587713	0.623806	0.617757	0.420203	0.640152	0.968762	0.0348958	0.045	0.0266667	0.0438095	0.0373134	0.100952	0.0349398	0.0352941	0.032646
C18OH	0.0505376	0.0188034	0.0429293									0.032967	0.0367816	0.056338	0.0399123	0.904388	0.520088	0.359587	0.605543	0.917927	0.446596	0.600755	0.942344	0.878065	0.686464	1.09584	1.21637	0.0302083	0.0238889	0.0260606	0.0209524	0.041791	0.1	0.0204819	0.0318627	0.0123711
C18:1OH	0.055914	0.0269231	0.0540404									0.040293	0.0505747	0.0553991	0.0421053	0.929233	0.635358	0.456571	0.67173	0.558672	0.610808	0.730806	0.983174	1.2536	0.759803	0.79232	1.11119	0.0375	0.0588889	0.0412121	0.0347619	0.0353234	0.0847619	0.0220884	0.0367647	0.028866
C3DC	0.666667	0.394017	0.471717									0.40696	0.871839	0.676056	0.457895	9.829	8.26514	6.1667	7.13414	9.64813	6.00526	8.51113	8.47503	10.0365	7.07357	7.52083	10.3899	0.483333	0.526667	0.472121	0.256667	0.568159	1.06	0.35502	0.658333	0.376289
C4DC	1.11398	0.5	0.677273									0.635165	1.2477	0.885446	0.789035	17.5047	14.6887	14.1985	14.7767	17.9917	12.0673	13.5396	16.8291	17.8067	13.3063	14.5911	19.2388	0.802604	0.761111	0.746061	0.518095	0.961194	1.72952	0.468273	1.00784	0.618557
C5DC	0.445161	0.274359	0.233838									0.242857	0.50977	0.290141	0.325439	12.36	10.2316	9.18663	10.145	11.5297	7.99269	9.01078	9.69206	13.9345	9.04595	9.80364	13.077	0.291146	0.336667	0.274545	0.199048	0.342786	0.72381	0.189558	0.386765	0.212371
C6DC	0.17043	0.0790598	0.139394									0.107326	0.164368	0.168545	0.153509	3.68546	2.26286	2.2381	2.84324	2.90449	2.98344	4.62848	5.79132	4.93264	3.9204	5.70971	6.92896	0.101562	0.132778	0.124242	0.0771429	0.139801	0.301905	0.0791165	0.187255	0.0704467
C8DC	0.344624	0.0534188	0.257576									0.173993	0.182184	0.131455	0.314474	2.3736	1.14858	1.19962	4.94715	2.53153	0.753535	2.1752	3.26824	1.70099	2.70268	2.49997	3.25446	0.0885417	0.118889	0.106061	0.0509524	0.218905	0.84	0.0851406	0.252451	0.0948454
C10DC	0.0887097	0.0478632	0.0636364									0.0575092	0.0724138	0.07277	0.0701754	1.08328	0.742394	0.496857	0.508375	0.882915	0.690612	0.723518	1.28658	0.878065	0.768258	0.848937	1.19211	0.0463542	0.0755556	0.049697	0.0542857	0.0691542	0.146667	0.0421687	0.095098	0.0474227

## Sheet: Group 3
		Group 3 (PBS and Vitamin B12 treated mice)
											discriminating metabolites from 4 classes analysis
	Genotype	WT PBS	WT PBS	WT PBS	WT PBS	WT PBS	WT PBS	WT vB12	WT vB12	WT vB12	WT vB12	TBX1+/-PBS	TBX1+/-PBS	TBX1+/-PBS	TBX1+/-PBS	TBX1+/-PBS	TBX1+/-PBS	TBX1+/-PBS	TBX1+/-PBS	TBX1 +/- vB12	TBX1 +/- vB12	TBX1 +/- vB12	TBX1 +/- vB12	TBX1 +/- vB12	TBX1 +/- vB12
	ID number	213	215	216	225	274	276	205	236	240	278	208	209	210	214	226	275	277	278	204	206	210	237	240	239
	Sex	M	M	M	M	M	M	M	M	M	M	M	M	M	M	M	M	M	M	M	M	M	M	M	M
	Age	2months	2months	2months	2months	2months	2months	2months	2months	2months	2months	2months	2months	2months	2months	2months	2months	2months	2months	2months	2months	2months	2months	2months	2months
	niacinamide	0.00031774	0.00032145	0.00028757	0.00030119	0.00035116	0.00032688	1.95e-06	0.00027855	0.00029584	0.0001621	0.00028542	0.00030074	0.00030543	0.00027582	0.00032258	0.00024428	0.00032843	0.00032443	3.16e-06	1.595e-05	5.86e-06	8.84e-06	3.653e-05	0
	formate	0.0018244	0.00218341	0.00289703	0.00107911	0.00234944	0.00189728	0.00025064	0.00031786	0.0002167	9.397e-05	0.00297044	0.00219997	0.00127132	0.00231434	0.00275115	0.00337716	0.00306791	0.00156181	9.304e-05	0.00021711	0.00010335	0.00021783	0.00028295	0.00016746
	adenosine	0.00204451	0.00218764	0.00189482	0.00223578	0.00197381	0.00221756	0.00036817	0.00245596	0.00251351	0.00139152	0.0015388	0.00093581	0.00092515	0.00080882	0.00067045	0.00193551	0.00090954	0.00114229	0.00018122	0.00032501	0.00018322	0.00032656	0.00038078	0.0002324
	inosine	0.00029628	0.00036687	0.00052046	0.0002336	0.00045806	0.00035505	0.00041483	0.00028472	0.00017051	0.00015103	0.00047735	0.00120439	0.00117168	0.00124236	0.00145572	0.00066717	0.00144972	0.00149952	0.00016624	0.00037045	0.00023002	0.0003451	0.00045215	0.00030747
	fumarate	0.00013241	0.0001391	9.693e-05	8.876e-05	0.00011578	9.436e-05	4.105e-05	1.551e-05	3.984e-05	2.328e-05	0.0001144	0.00011214	9.61e-05	0.0001041	0.00010116	0.00016295	0.00015173	9.295e-05	9.74e-06	0	0	2.94e-06	0	1.02e-06
	myo-inositol	0.0113494	0.0121006	0.0111839	0.0112984	0.011934	0.0118541	0.0149705	0.0129766	0.0130501	0.0130265	0.0120371	0.0122713	0.012647	0.0116277	0.010962	0.0110545	0.0119952	0.0119809	0.0217694	0.018462	0.0179816	0.0183761	0.022604	0.0178664
	PE	0.0055888	0.00555064	0.00538741	0.0054054	0.00583158	0.00548635	0.00428344	0.00649192	0.00688352	0.00752743	0.00544176	0.00514318	0.00571822	0.00520665	0.00541156	0.00498463	0.00499725	0.00519662	0.0077269	0.00734472	0.00808208	0.00769726	0.00982881	0.00671425
	ethanolamine	0.00390948	0.00389036	0.00385063	0.00428173	0.00405162	0.00408748	0.0052364	0.00474529	0.00486396	0.0052484	0.00392696	0.00390711	0.00414193	0.00367285	0.00400454	0.00385307	0.00396747	0.00423233	0.00636192	0.00619821	0.00651603	0.00587166	0.00782955	0.00601201
	taurine	0.0335063	0.0316943	0.0306815	0.0306303	0.0338706	0.031016	0.0366716	0.0288198	0.0280266	0.0251627	0.0305098	0.0269414	0.0306434	0.0295751	0.0314844	0.0315108	0.0295943	0.031622	0.0527402	0.0494953	0.0472613	0.0412602	0.0420715	0.0426868
	creatine	0.0194897	0.0182868	0.0190358	0.0189461	0.0182612	0.018913	0.0290283	0.0201236	0.0141237	0.015327	0.0170716	0.0184102	0.016518	0.0169679	0.0182378	0.0207133	0.0190059	0.0195799	0.0398158	0.0313114	0.033485	0.0329163	0.0434502	0.0346756
	aspartate	0.00241612	0.00289037	0.00252645	0.00273795	0.00280855	0.00272889	0.00139545	0.00193612	0.00171685	0.00202214	0.00253455	0.00236412	0.00221701	0.00245997	0.00236974	0.00298496	0.00238378	0.00273192	0.0010319	0.00093556	0.0005456	0.00087146	0	0.00111453
	citrate	0.00293083	0.00310017	0.00308684	0.00271754	0.00289186	0.00281728	0.00180196	0.00170289	0.00137471	0.00199628	0.00277536	0.00279291	0.00272668	0.00300762	0.00296445	0.0031241	0.00286255	0.00291565	0.00151302	0.00122296	0.00106261	0.00125807	0.00014931	0.00146715
	glutamine	0.0103511	0.0098991	0.009404	0.0102613	0.00970487	0.0100899	0.00163825	0.0086307	0.00858531	0.00691423	0.00949384	0.00865538	0.00960425	0.00897125	0.00878194	0.0088759	0.00804406	0.00895677	0.00291576	0.00177078	0.0031479	0.00208803	0.00234839	0.00191697
	succinate	0.00442097	0.00389391	0.00422233	0.00446048	0.00460036	0.00498693	0.00144385	0.00560589	0.00540273	0.00450402	0.00467864	0.00448425	0.00448727	0.00445014	0.00428517	0.0044452	0.00505134	0.00509767	0.00141307	0.00153727	0.00069324	0.00148312	0.00048659	0.00175612
	GABA	0.00895416	0.00895302	0.00928614	0.00953969	0.00914359	0.00954958	0.0127126	0.0111202	0.0101504	0.00778751	0.00820569	0.00822407	0.00908115	0.00844713	0.00865764	0.0098962	0.00941166	0.00960465	0.0154532	0.0137216	0.0142659	0.0146885	0.0149873	0.0153088
	GSH	0.00705615	0.00684473	0.00673741	0.00693792	0.00734875	0.00699151	0.00289265	0.00761893	0.00707309	0.00593799	0.00724719	0.00643878	0.00701919	0.00676921	0.00667039	0.00665886	0.00661455	0.00665674	0.00216547	0.00385999	0.00264184	0.00358463	0.00090618	0.00439892
	glutamate	0.00911894	0.00938875	0.00996986	0.00976577	0.00947878	0.0094389	0.00929691	0.00917775	0.00722025	0.00642636	0.00990717	0.0104619	0.0107129	0.0103872	0.0109285	0.0103306	0.0111945	0.0107392	0.00560376	0.00644347	0.00599397	0.0059445	0.00525376	0.00649147
	acetate	0.0156044	0.0200447	0.0204003	0.0120374	0.0220043	0.0187812	0.00713077	0.00824468	0.00537388	0.00418208	0.0291914	0.0204095	0.0151318	0.023079	0.0269451	0.0265564	0.0263015	0.018746	0.00618598	0.00730613	0.00511465	0.00683565	0.00531242	0.00774751
		*arbitray units
		discriminating metabolites from 2 classes analysis
	Genotype	WT PBS	WT PBS	WT PBS	WT PBS	WT PBS	WT PBS	TBX1+/-PBS	TBX1+/-PBS	TBX1+/-PBS	TBX1+/-PBS	TBX1+/-PBS	TBX1+/-PBS	TBX1+/-PBS	TBX1+/-PBS
	ID number	213	215	216	225	274	276	208	209	210	214	226	275	277	278
	Sex	M	M	M	M	M	M	M	M	M	M	M	M	M	M
	Age	2months	2months	2months	2months	2months	2months	2months	2months	2months	2months	2months	2months	2months	2months
	Inosine	0.00204451	0.00218764	0.00189482	0.00223578	0.00197381	0.00221756	0.0015388	0.00093581	0.00092515	0.00080882	0.00067045	0.00193551	0.00090954	0.00114229
	niacinamide (VitB)	0.00081499	0.0008242	0.00075794	0.00093643	0.00082049	0.00079083	0.00078436	0.0006621	0.00070307	0.00057864	0.0006291	0.00068796	0.00053295	0.00070529
	myo-Inositol	0.019439	0.0202698	0.0188349	0.018997	0.019327	0.0195186	0.0206687	0.0212163	0.0214353	0.020116	0.0184663	0.0193775	0.0206624	0.0202131
	Methanol	0.00421637	0.00425986	0.00515406	0.00476824	0.00469844	0.00474551	0.00252884	0.00194957	0.0017516	0.00175926	0.00239868	0.00286557	0.00243905	0.00167016
	Taurine	0.0182969	0.0171411	0.0157997	0.0205123	0.01743	0.0168637	0.015332	0.0129677	0.0148874	0.0137525	0.0139461	0.0152165	0.0134446	0.0143637
	DMG	0.0005103	0.00047038	0.00060182	0.00057639	0.00019971	0.0004987	0.00055824	0.00080466	0.00049302	0.0008041	0.00079871	0.00079457	0.00087225	0.00079444
	Glutamine	0.0103511	0.0098991	0.009404	0.0102613	0.00970487	0.0100899	0.00949384	0.00865538	0.00960425	0.00897125	0.00878194	0.0088759	0.00804406	0.00895677
	Glutamate	0.00911894	0.00938875	0.00996986	0.00976577	0.00947878	0.0094389	0.00990717	0.0104619	0.0107129	0.0103872	0.0109285	0.0103306	0.0111945	0.0107392
	Acetate	0.0156044	0.0200447	0.0204003	0.0120374	0.0220043	0.0187812	0.0291914	0.0204095	0.0151318	0.023079	0.0269451	0.0265564	0.0263015	0.018746
	short-chain f a	0.00136319	0.00191084	0.00256295	0.00351026	0.00112962	0.00215768	0.0048166	0.00365602	0.00408397	0.00347207	0.0039022	0.00458555	0.00276736	0.0033306
	Leucine	0.00165225	0.00162595	0.00195974	0.00180644	0.00156634	0.00178475	0.00142306	0.00150905	0.00144416	0.00159059	0.00171475	0.00151929	0.00147971	0.00154816
	x-CH2-(CH2)n-CH2-y fatty acyl chain	0.0055367	0.00626027	0.0053777	0.00405094	0.0057404	0.00482204	0.0044481	0.0040951	0.00471942	0.00423517	0.00706891	0.00408842	0.00392221	0.00482785
	glycerophospholipids & sphingomyelin	0.00324998	0.00330008	0.00303178	0.00286362	0.00280631	0.00334484	0.00309782	0.00169768	0.00267469	0.00299566	0.00333473	0.00189755	0.00294269	0.00254374
