# Supplementary material for: Brain and behavioural anomalies caused by Tbx1 haploinsufficiency are corrected by vitamin B12
Source: Life Sci Alliance. 2024 Nov 20;8(2):e202403075. doi: 10.26508/lsa.202403075 (PMC11579592; doi:10.26508/lsa.202403075)
Supplement: Supplementary file 2 [file LSA-2024-03075_TableS2.xlsx]

## Sheet: Sheet1
Tbx1 +/- (PBS) vsWT (PBS)
EnsemblGeneID	Symbol	logFC	logCPM	FDR	DE_flag
ENSMUSG00000000001	Gnai3	-0.115387	2.6547	0.950599	0
ENSMUSG00000000028	Cdc45	-0.774032	0.459135	0.776101	0
ENSMUSG00000000031	H19	-0.430535	1.81273	0.856745	0
ENSMUSG00000000037	Scml2	-0.0294296	0.64997	0.994449	0
ENSMUSG00000000049	Apoh	-2.21788	0.718937	0.483065	0
ENSMUSG00000000056	Narf	0.303979	5.26219	0.589523	0
ENSMUSG00000000058	Cav2	-0.301905	4.47771	0.627409	0
ENSMUSG00000000078	Klf6	0.066511	6.01817	0.920298	0
ENSMUSG00000000085	Scmh1	-0.16329	5.54742	0.840001	0
ENSMUSG00000000088	Cox5a	0.126418	7.89446	0.768534	0
ENSMUSG00000000093	Tbx2	1.61583	0.987456	0.458501	0
ENSMUSG00000000120	Ngfr	1.45624	2.57485	0.186878	0
ENSMUSG00000000125	Wnt3	-0.518208	3.30201	0.571633	0
ENSMUSG00000000126	Wnt9a	0.58573	2.7271	0.61297	0
ENSMUSG00000000127	Fer	-0.00221143	4.70695	0.997527	0
ENSMUSG00000000131	Xpo6	-0.177743	4.53637	0.852447	0
ENSMUSG00000000134	Tfe3	-0.146106	4.85707	0.869034	0
ENSMUSG00000000142	Axin2	0.595736	2.9422	0.620175	0
ENSMUSG00000000148	Brat1	-0.11686	1.9416	0.962115	0
ENSMUSG00000000149	Gna12	0.0928776	3.75874	0.948475	0
ENSMUSG00000000154	Slc22a18	-0.344857	0.4156	0.948475	0
ENSMUSG00000000167	Pih1d2	0.44177	1.7238	0.848499	0
ENSMUSG00000000168	Dlat	-0.0928119	5.57577	0.880708	0
ENSMUSG00000000171	Sdhd	-0.0367127	1.77733	0.990696	0
ENSMUSG00000000184	Ccnd2	0.00773136	7.95773	0.987995	0
ENSMUSG00000000194	Gpr107	0.0935038	5.29708	0.89353	0
ENSMUSG00000000197	Nalcn	0.05863	5.60161	0.945866	0
ENSMUSG00000000202	Btbd17	-0.160593	6.16533	0.767571	0
ENSMUSG00000000214	Th	-0.075187	4.24344	0.948722	0
ENSMUSG00000000223	Drp2	-0.201078	5.14928	0.674444	0
ENSMUSG00000000244	Tspan32	0.010083	1.01866	0.997521	0
ENSMUSG00000000247	Lhx2	0.141777	5.65356	0.817545	0
ENSMUSG00000000253	Gmpr	0.0691513	5.81526	0.9223	0
ENSMUSG00000000263	Glra1	-0.199217	5.91228	0.881966	0
ENSMUSG00000000266	Mid2	-0.0629379	2.85029	0.975497	0
ENSMUSG00000000275	Trim25	0.282862	2.34297	0.869819	0
ENSMUSG00000000276	Dgke	0.0464903	5.78817	0.950403	0
ENSMUSG00000000278	Scpep1	0.182215	4.12727	0.832671	0
ENSMUSG00000000282	Mnt	-0.00193695	4.81276	0.997779	0
ENSMUSG00000000290	Itgb2	-0.324524	0.858146	0.925203	0
ENSMUSG00000000295	Hddc2	-0.330449	3.49459	0.750827	0
ENSMUSG00000000296	Tpd52l1	-0.452236	3.96915	0.517438	0
ENSMUSG00000000301	Pemt	0.429228	1.39436	0.869819	0
ENSMUSG00000000303	Cdh1	0.134748	3.68118	0.910777	0
ENSMUSG00000000305	Cdh4	-0.309723	5.47568	0.445918	0
ENSMUSG00000000308	Ckmt1	0.105739	7.26532	0.861215	0
ENSMUSG00000000317	Bcl6b	0.0803286	1.01866	0.982863	0
ENSMUSG00000000318	Clec10a	0.0102776	1.098	0.99656	0
ENSMUSG00000000325	Arvcf	0.108291	3.36905	0.943166	0
ENSMUSG00000000326	Comt	0.285889	6.46154	0.455147	0
ENSMUSG00000000339	Rtca	-0.122901	5.06493	0.853588	0
ENSMUSG00000000340	Dbt	0.0770377	4.36075	0.946599	0
ENSMUSG00000000346	Dazap2	-0.0597609	6.24246	0.920957	0
ENSMUSG00000000355	Mcts1	0.106208	5.75011	0.827125	0
ENSMUSG00000000374	Trappc10	-0.410855	5.59253	0.205154	0
ENSMUSG00000000378	Ccm2	-0.146728	4.60452	0.847905	0
ENSMUSG00000000384	Tbrg4	0.200676	4.77096	0.768534	0
ENSMUSG00000000392	Fap	-0.223454	1.75554	0.938412	0
ENSMUSG00000000399	Ndufa9	0.237782	6.40659	0.454034	0
ENSMUSG00000000402	Egfl6	0.503809	1.71214	0.850623	0
ENSMUSG00000000409	Lck	-1.36476	1.66946	0.436687	0
ENSMUSG00000000416	Cttnbp2	-0.274013	6.99834	0.475701	0
ENSMUSG00000000420	Galnt1	-0.0589793	5.39204	0.939724	0
ENSMUSG00000000439	Mkrn2	0.00892495	3.85955	0.992375	0
ENSMUSG00000000440	Pparg	-0.17245	1.15734	0.938215	0
ENSMUSG00000000441	Raf1	-0.24656	3.50389	0.822348	0
ENSMUSG00000000486	Sept1	0.50152	1.18686	0.869101	0
ENSMUSG00000000489	Pdgfb	0.235586	3.04077	0.853588	0
ENSMUSG00000000530	Acvrl1	0.338392	3.08483	0.846107	0
ENSMUSG00000000531	Grasp	-0.0346352	4.61439	0.97261	0
ENSMUSG00000000532	Acvr1b	0.293334	4.22305	0.699465	0
ENSMUSG00000000538	Tom1l2	0.130479	8.02764	0.728709	0
ENSMUSG00000000552	Zfp385a	-0.0814548	4.87771	0.932963	0
ENSMUSG00000000560	Gabra2	-0.150479	7.48228	0.702172	0
ENSMUSG00000000561	Wdr77	0.00250567	4.41889	0.997527	0
ENSMUSG00000000562	Adora3	-1.15178	0.941811	0.578667	0
ENSMUSG00000000563	Atp5f1	0.063301	7.17818	0.917246	0
ENSMUSG00000000567	Sox9	0.0307885	7.088	0.960804	0
ENSMUSG00000000568	Hnrnpd	-0.0468713	6.75452	0.936911	0
ENSMUSG00000000581	C1d	-0.00628964	4.74492	0.994449	0
ENSMUSG00000000594	Gm2a	0.249212	6.06425	0.522131	0
ENSMUSG00000000600	Krit1	-0.264651	5.50289	0.597389	0
ENSMUSG00000000605	Clcn4	0.0492509	7.17233	0.927779	0
ENSMUSG00000000627	Sema4f	0.0241016	4.55999	0.984131	0
ENSMUSG00000000628	Hk2	-0.703897	2.91881	0.405188	0
ENSMUSG00000000631	Myo18a	-0.11011	7.44073	0.805122	0
ENSMUSG00000000632	Sez6	-0.124919	7.01664	0.743671	0
ENSMUSG00000000673	Haao	0.866181	0.515326	0.848263	0
ENSMUSG00000000682	Cd52	1.08542	1.58473	0.621361	0
ENSMUSG00000000693	Loxl3	0.680776	1.66321	0.753103	0
ENSMUSG00000000708	Kat2b	-0.260443	4.30722	0.76966	0
ENSMUSG00000000711	Rab5b	0.418858	5.06882	0.38581	0
ENSMUSG00000000732	Icosl	0.393086	2.01815	0.818855	0
ENSMUSG00000000738	Spg7	-0.0828364	5.61006	0.904536	0
ENSMUSG00000000740	Rpl13	-0.0671214	8.7201	0.92046	0
ENSMUSG00000000743	Chmp1a	-0.0909886	7.04779	0.90154	0
ENSMUSG00000000751	Rpa1	0.117504	4.86358	0.853588	0
ENSMUSG00000000753	Serpinf1	-0.00380248	3.15855	0.997707	0
ENSMUSG00000000759	Tubgcp3	-0.861518	3.96862	0.159823	0
ENSMUSG00000000766	Oprm1	0.411201	0.895842	0.906741	0
ENSMUSG00000000776	Polr3d	-0.0127735	5.27151	0.987253	0
ENSMUSG00000000787	Ddx3x	0.068499	7.94912	0.863734	0
ENSMUSG00000000792	Slc5a5	-0.0287281	3.56623	0.98408	0
ENSMUSG00000000794	Kcnn3	-0.0668087	3.25464	0.967962	0
ENSMUSG00000000804	Usp32	-0.295541	5.90408	0.392761	0
ENSMUSG00000000805	Car4	0.376908	4.92507	0.594575	0
ENSMUSG00000000811	Txnrd3	-0.143073	3.70858	0.891621	0
ENSMUSG00000000823	Zfp512b	-0.594769	4.68034	0.219238	0
ENSMUSG00000000826	Dnajc5	0.117522	8.57834	0.674071	0
ENSMUSG00000000827	Tpd52l2	0.0182098	5.10879	0.982719	0
ENSMUSG00000000838	Fmr1	-0.0413544	5.17317	0.969117	0
ENSMUSG00000000861	Bcl11a	-0.176351	7.22757	0.653425	0
ENSMUSG00000000876	Pxmp4	0.223442	4.10369	0.795389	0
ENSMUSG00000000881	Dlg3	0.11272	7.03321	0.847905	0
ENSMUSG00000000884	Gnb1l	-0.400741	1.7814	0.853351	0
ENSMUSG00000000889	Dbh	0.116422	1.3067	0.969638	0
ENSMUSG00000000901	Mmp11	2.21106	1.11911	0.350763	0
ENSMUSG00000000902	Smarcb1	-0.307936	5.11025	0.505012	0
ENSMUSG00000000915	Hip1r	0.0758179	5.74706	0.923018	0
ENSMUSG00000000916	Nsun5	-0.572603	2.59351	0.674343	0
ENSMUSG00000000934	Top1mt	-0.0701914	2.62168	0.970614	0
ENSMUSG00000000942	Hoxa4	-0.975627	0.493884	0.823127	0
ENSMUSG00000000948	Gm38393	-0.473184	2.81455	0.697075	0
ENSMUSG00000000957	Mmp14	0.423207	4.05609	0.580757	0
ENSMUSG00000000958	Slc7a7	-0.620566	0.665611	0.878038	0
ENSMUSG00000000959	Oxa1l	-0.0368125	5.02147	0.971744	0
ENSMUSG00000000976	Heatr6	-0.0617114	4.5301	0.948811	0
ENSMUSG00000000983	Wfdc18	0.405881	1.55243	0.851146	0
ENSMUSG00000001014	Icam4	-0.821198	1.48288	0.681753	0
ENSMUSG00000001016	Ilf2	-0.0332118	5.53283	0.965915	0
ENSMUSG00000001017	Chtop	0.236976	6.10797	0.549434	0
ENSMUSG00000001018	Snapin	-0.0676651	4.79475	0.943663	0
ENSMUSG00000001020	S100a4	-0.272489	2.90353	0.83101	0
ENSMUSG00000001021	S100a3	-0.309425	0.837996	0.950166	0
ENSMUSG00000001023	S100a5	0.0210849	3.74755	0.991677	0
ENSMUSG00000001025	S100a6	-0.0926871	5.21194	0.891404	0
ENSMUSG00000001029	Icam2	-0.627122	1.37451	0.838596	0
ENSMUSG00000001034	Mapk7	0.250896	3.18813	0.835345	0
ENSMUSG00000001036	Epn2	-0.226913	6.94516	0.472101	0
ENSMUSG00000001039	B9d1	0.0334872	3.37777	0.982467	0
ENSMUSG00000001052	Sec24b	-0.110012	3.87861	0.930236	0
ENSMUSG00000001053	N4bp3	0.421459	3.02087	0.73013	0
ENSMUSG00000001054	Rmnd5b	0.62533	4.66996	0.178188	0
ENSMUSG00000001056	Nhp2	0.215528	4.79755	0.74903	0
ENSMUSG00000001062	Vps9d1	-0.110214	4.67691	0.897141	0
ENSMUSG00000001065	Zfp276	0.11157	3.13692	0.953729	0
ENSMUSG00000001076	C1ql4	-2.09132	0.77639	0.460411	0
ENSMUSG00000001082	Mfsd10	0.903296	2.67936	0.398612	0
ENSMUSG00000001089	Luzp1	-0.0969218	7.19571	0.805098	0
ENSMUSG00000001098	Kctd10	0.121794	4.19296	0.911351	0
ENSMUSG00000001100	Poldip2	-0.191254	5.55239	0.673351	0
ENSMUSG00000001103	Sebox	1.47284	0.673201	0.507687	0
ENSMUSG00000001105	Ift20	0.0394106	7.4897	0.954365	0
ENSMUSG00000001119	Col6a1	-0.0193904	3.22629	0.991677	0
ENSMUSG00000001120	Pcbp3	-0.370152	5.5384	0.569088	0
ENSMUSG00000001123	Lgals9	0.639731	2.30478	0.767571	0
ENSMUSG00000001127	Araf	0.269655	3.77344	0.776346	0
ENSMUSG00000001128	Cfp	-0.0899113	2.47917	0.972979	0
ENSMUSG00000001131	Timp1	0.12995	0.423678	0.977128	0
ENSMUSG00000001134	Uxt	0.406497	2.39738	0.728012	0
ENSMUSG00000001138	Cnnm3	-0.0473071	5.30692	0.964279	0
ENSMUSG00000001143	Lman2l	-0.580504	4.78306	0.183428	0
ENSMUSG00000001150	Mcm3ap	0.0591279	4.72146	0.943793	0
ENSMUSG00000001151	Pcnt	-0.0824863	5.74366	0.874212	0
ENSMUSG00000001155	Ftcd	-0.510031	0.488075	0.923018	0
ENSMUSG00000001156	Mxd1	0.251375	4.60192	0.751022	0
ENSMUSG00000001157	Gmcl1	0.178357	5.22869	0.821363	0
ENSMUSG00000001158	Snrnp27	-0.105229	7.27126	0.810562	0
ENSMUSG00000001166	Oas1c	1.10826	0.872299	0.759653	0
ENSMUSG00000001173	Ocrl	0.055537	5.27533	0.952501	0
ENSMUSG00000001175	Calm1	0.0160703	12.3391	0.970517	0
ENSMUSG00000001211	Agpat3	-0.0207541	6.67678	0.97261	0
ENSMUSG00000001225	Slc26a3	1.10217	0.655466	0.705208	0
ENSMUSG00000001227	Sema6b	-0.183849	5.37057	0.845726	0
ENSMUSG00000001229	Dpp9	-0.0642333	4.99572	0.945866	0
ENSMUSG00000001240	Ramp2	-0.136506	3.97969	0.90829	0
ENSMUSG00000001247	Lsr	0.74511	2.68755	0.586971	0
ENSMUSG00000001248	Gramd1a	0.0866946	5.07984	0.932053	0
ENSMUSG00000001249	Hpn	2.13221	0.442682	0.578435	0
ENSMUSG00000001260	Gabrg1	0.0788807	3.85456	0.951213	0
ENSMUSG00000001270	Ckb	-0.244295	10.4654	0.38888	0
ENSMUSG00000001280	Sp1	-0.348117	4.8189	0.535212	0
ENSMUSG00000001281	Itgb7	0.466313	0.963049	0.875307	0
ENSMUSG00000001285	Myg1	0.0945382	4.87478	0.913818	0
ENSMUSG00000001288	Rarg	-0.0856964	3.14832	0.96461	0
ENSMUSG00000001289	Pfdn5	-0.0763897	7.66771	0.853588	0
ENSMUSG00000001300	Efnb2	-0.0446297	4.31964	0.97427	0
ENSMUSG00000001305	Rrp15	-0.319935	2.88666	0.83019	0
ENSMUSG00000001313	Rnd2	0.115083	7.79145	0.880708	0
ENSMUSG00000001323	Srr	-0.144036	6.4867	0.768534	0
ENSMUSG00000001333	Sync	-0.291931	0.584372	0.957517	0
ENSMUSG00000001334	Fndc5	-0.126713	7.38697	0.756651	0
ENSMUSG00000001348	Acp5	0.102818	0.0859185	0.990017	0
ENSMUSG00000001349	Cnn1	-1.22031	0.222135	0.838596	0
ENSMUSG00000001366	Fbxo9	0.0187808	6.65025	0.975227	0
ENSMUSG00000001376	Vps50	0.160647	4.25951	0.860365	0
ENSMUSG00000001380	Hars	-0.165136	5.57646	0.748924	0
ENSMUSG00000001383	Zmat2	-0.0105952	8.70709	0.984131	0
ENSMUSG00000001403	Ube2c	2.16212	0.89464	0.197582	0
ENSMUSG00000001415	Smg5	0.160956	4.44894	0.832946	0
ENSMUSG00000001416	Cct3	0.102545	6.23606	0.822741	0
ENSMUSG00000001418	Glmp	0.0846093	4.44002	0.921251	0
ENSMUSG00000001419	Mef2d	0.243764	6.48093	0.594713	0
ENSMUSG00000001424	Snd1	-0.0207128	5.15689	0.984131	0
ENSMUSG00000001435	Col18a1	0.277586	3.36313	0.768534	0
ENSMUSG00000001436	Slc19a1	0.132618	3.3023	0.927086	0
ENSMUSG00000001440	Kpnb1	-0.162426	5.50137	0.710872	0
ENSMUSG00000001441	Npepps	-0.0498061	7.58336	0.925203	0
ENSMUSG00000001444	Tbx21	0.267581	1.29163	0.950403	0
ENSMUSG00000001445	Mrpl10	0.0292349	4.5481	0.979214	0
ENSMUSG00000001467	Cyp51	-0.0313566	6.2098	0.967466	0
ENSMUSG00000001472	Tcf25	0.0414145	9.05747	0.910632	0
ENSMUSG00000001473	Tubb6	-0.658174	0.472595	0.886948	0
ENSMUSG00000001482	Def8	-0.0644775	4.94998	0.944464	0
ENSMUSG00000001493	Meox1	-0.976501	0.806987	0.709448	0
ENSMUSG00000001504	Irx2	-1.68231	0.980814	0.462337	0
ENSMUSG00000001506	Col1a1	-1.18784	4.26944	0.127529	0
ENSMUSG00000001507	Itga3	-0.144629	3.68334	0.939297	0
ENSMUSG00000001517	Foxm1	-0.0647967	0.389337	0.990696	0
ENSMUSG00000001518	Itfg2	-0.164238	3.92609	0.891621	0
ENSMUSG00000001520	Nrip2	0.135618	3.90835	0.916591	0
ENSMUSG00000001521	Tulp3	0.741572	2.96577	0.421327	0
ENSMUSG00000001524	Gtf2h4	0.298668	2.60404	0.848263	0
ENSMUSG00000001525	Tubb5	0.0703828	9.14075	0.872282	0
ENSMUSG00000001542	Ell2	0.205142	4.23497	0.830818	0
ENSMUSG00000001552	Jup	-0.482898	4.39166	0.389504	0
ENSMUSG00000001555	Fkbp10	0.29748	2.52229	0.853588	0
ENSMUSG00000001558	Klhl10	1.38142	0.261474	0.760136	0
ENSMUSG00000001569	Nom1	-0.27777	5.42359	0.615	0
ENSMUSG00000001576	Ergic1	-0.0499388	6.2651	0.936911	0
ENSMUSG00000001583	Tnk1	0.574895	0.585979	0.895682	0
ENSMUSG00000001604	Tcea3	0.213809	1.27073	0.944094	0
ENSMUSG00000001627	Ifrd1	0.145241	5.8203	0.808599	0
ENSMUSG00000001630	Stk38l	-0.066009	3.94824	0.957088	0
ENSMUSG00000001632	Brpf1	-0.0879649	4.91101	0.927618	0
ENSMUSG00000001642	Akr1b3	0.550411	1.24648	0.857978	0
ENSMUSG00000001663	Gstt1	-0.498951	3.5957	0.513686	0
ENSMUSG00000001665	Gstt3	-0.147432	3.06361	0.915766	0
ENSMUSG00000001666	Ddt	0.133494	5.58736	0.796807	0
ENSMUSG00000001674	Ddx18	0.482407	4.20084	0.288381	0
ENSMUSG00000001687	Ubl3	0.0279659	6.61419	0.971983	0
ENSMUSG00000001700	Gramd3	0.115445	4.57056	0.908451	0
ENSMUSG00000001707	Eef1e1	-0.291037	2.94325	0.811908	0
ENSMUSG00000001729	Akt1	0.423123	6.5946	0.183428	0
ENSMUSG00000001741	Il16	-0.142453	3.40994	0.925203	0
ENSMUSG00000001750	Tcirg1	-0.656993	3.05184	0.54781	0
ENSMUSG00000001751	Naglu	-0.0284078	3.19379	0.983455	0
ENSMUSG00000001755	Coasy	0.128519	5.45295	0.841366	0
ENSMUSG00000001761	Smo	1.69352	1.97703	0.236402	0
ENSMUSG00000001763	Tspan33	-0.312745	4.52801	0.725494	0
ENSMUSG00000001767	Crnkl1	0.0905156	4.783	0.911145	0
ENSMUSG00000001768	Rin2	0.264592	3.79353	0.711786	0
ENSMUSG00000001773	Folh1	0.263544	1.65406	0.91507	0
ENSMUSG00000001774	Chordc1	0.0308325	6.75036	0.960397	0
ENSMUSG00000001783	Rtcb	0.204657	6.53609	0.471798	0
ENSMUSG00000001785	Pwp1	-0.0486595	4.28372	0.969385	0
ENSMUSG00000001786	Fbxo7	0.565391	4.81863	0.392611	0
ENSMUSG00000001794	Capns1	0.0513786	7.6732	0.944094	0
ENSMUSG00000001802	Lrp3	0.171448	5.2418	0.869819	0
ENSMUSG00000001827	Folr1	0.483542	3.00971	0.658571	0
ENSMUSG00000001829	Clpb	0.0807661	5.38984	0.91699	0
ENSMUSG00000001833	Sept7	0.0930525	9.769	0.810497	0
ENSMUSG00000001844	Zdhhc4	-0.151648	5.19261	0.83561	0
ENSMUSG00000001847	Rac1	0.009235	7.818	0.986432	0
ENSMUSG00000001855	Nup214	0.232107	4.75245	0.754637	0
ENSMUSG00000001864	Aif1l	0.282224	3.83092	0.764811	0
ENSMUSG00000001870	Ltbp1	0.972782	2.34041	0.465823	0
ENSMUSG00000001891	Ugp2	-0.135371	5.32553	0.817156	0
ENSMUSG00000001909	Trmt1	-0.518614	5.24916	0.289311	0
ENSMUSG00000001910	Nacc1	-0.202774	5.94848	0.728762	0
ENSMUSG00000001911	Nfix	-0.0420113	8.9553	0.915766	0
ENSMUSG00000001918	Slc1a5	-0.0410021	0.974655	0.991722	0
ENSMUSG00000001924	Uba1	0.105856	8.46244	0.805098	0
ENSMUSG00000001930	Vwf	0.786479	2.03418	0.68792	0
ENSMUSG00000001942	Siae	0.195714	4.93273	0.744642	0
ENSMUSG00000001943	Vsig2	0.0645536	0.585143	0.990017	0
ENSMUSG00000001946	Esam	-0.0149961	3.51322	0.991495	0
ENSMUSG00000001948	Spa17	0.0549453	3.51393	0.970614	0
ENSMUSG00000001962	Fam50a	-0.0463841	4.0337	0.967307	0
ENSMUSG00000001964	Emd	0.141847	5.16184	0.823803	0
ENSMUSG00000001983	Taco1	-0.905693	1.93979	0.460341	0
ENSMUSG00000001985	Grik3	0.303404	3.66921	0.820494	0
ENSMUSG00000001986	Gria3	-0.06382	8.08293	0.891621	0
ENSMUSG00000001988	Npas1	0.109047	2.02488	0.969854	0
ENSMUSG00000001995	Sipa1l2	-0.0177319	4.97978	0.985245	0
ENSMUSG00000001998	Ap4e1	-0.279242	3.95477	0.756655	0
ENSMUSG00000001999	Blvra	0.26102	4.82427	0.768534	0
ENSMUSG00000002006	Pdzd4	0.0307161	6.11603	0.966102	0
ENSMUSG00000002007	Srpk3	-0.039061	1.72782	0.989492	0
ENSMUSG00000002010	Idh3g	0.149648	6.941	0.674343	0
ENSMUSG00000002012	Pnck	-0.143595	6.92663	0.795251	0
ENSMUSG00000002014	Ssr4	-0.107527	6.24787	0.880057	0
ENSMUSG00000002015	Bcap31	0.0137706	5.71927	0.985367	0
ENSMUSG00000002017	Fam98a	-0.122023	3.88977	0.904181	0
ENSMUSG00000002020	Ltbp2	-0.402619	0.934808	0.912505	0
ENSMUSG00000002028	Kmt2a	-0.199022	8.23593	0.569947	0
ENSMUSG00000002031	Ift46	-0.394568	4.5028	0.448093	0
ENSMUSG00000002032	Tmem25	-0.0380103	5.27974	0.967466	0
ENSMUSG00000002043	Trappc6a	-0.0575005	3.2402	0.971744	0
ENSMUSG00000002052	Supt6	0.0338193	7.24536	0.965506	0
ENSMUSG00000002055	Spag5	-0.0597723	3.21399	0.972979	0
ENSMUSG00000002058	Unc119	-0.0819878	4.57752	0.943305	0
ENSMUSG00000002059	Rab34	-0.330612	3.91396	0.708222	0
ENSMUSG00000002064	Sdf2	0.41251	4.18055	0.735367	0
ENSMUSG00000002068	Ccne1	-0.994289	3.50382	0.0996442	0
ENSMUSG00000002076	Hsf2bp	0.823088	0.829942	0.692153	0
ENSMUSG00000002083	Bbc3	-0.154386	2.76028	0.925203	0
ENSMUSG00000002100	Mybpc3	-0.716248	3.76343	0.555602	0
ENSMUSG00000002102	Psmc3	-0.0876981	8.07931	0.822335	0
ENSMUSG00000002103	Acp2	5.27203e-05	6.39598	0.999891	0
ENSMUSG00000002104	Rapsn	1.30353	1.02722	0.484919	0
ENSMUSG00000002105	Slc39a13	-0.168035	4.37254	0.793199	0
ENSMUSG00000002107	Celf2	-0.0438083	9.67488	0.917909	0
ENSMUSG00000002108	Nr1h3	-0.222019	2.1057	0.920298	0
ENSMUSG00000002109	Ddb2	-0.20041	1.92574	0.948132	0
ENSMUSG00000002111	Spi1	-0.162194	2.5479	0.938215	0
ENSMUSG00000002129	Sf3a1	-0.371655	5.4491	0.421327	0
ENSMUSG00000002147	Stat6	-0.249944	2.50003	0.888818	0
ENSMUSG00000002190	Clgn	-0.224531	4.37486	0.810158	0
ENSMUSG00000002205	Vrk3	0.222619	4.10041	0.795389	0
ENSMUSG00000002210	Smg9	-0.126517	4.5022	0.925203	0
ENSMUSG00000002221	Paxip1	0.713515	3.56071	0.342818	0
ENSMUSG00000002222	Rmnd5a	0.696529	4.70773	0.277258	0
ENSMUSG00000002227	Mov10	-0.61124	1.68481	0.799806	0
ENSMUSG00000002228	Ppm1j	-0.831921	1.07201	0.780481	0
ENSMUSG00000002233	Rhoc	-0.12961	5.17116	0.853588	0
ENSMUSG00000002249	Tead3	0.755825	0.506064	0.858758	0
ENSMUSG00000002250	Ppard	-1.1112	2.88305	0.192242	0
ENSMUSG00000002257	Def6	-1.15082	1.48165	0.410258	0
ENSMUSG00000002265	Peg3	-0.115549	8.48942	0.792434	0
ENSMUSG00000002266	Zim1	0.261471	1.96405	0.908092	0
ENSMUSG00000002274	Metrn	-0.173584	6.86544	0.729829	0
ENSMUSG00000002279	Lmf1	0.26371	3.92177	0.823127	0
ENSMUSG00000002280	Narfl	0.145638	4.1168	0.88724	0
ENSMUSG00000002289	Angptl4	1.49496	1.23729	0.460341	0
ENSMUSG00000002297	Dbf4	0.520329	1.86379	0.761424	0
ENSMUSG00000002307	Daxx	0.185587	4.95748	0.747995	0
ENSMUSG00000002308	Cd320	0.0283929	3.86904	0.982389	0
ENSMUSG00000002319	Ipo4	0.288779	5.07366	0.692039	0
ENSMUSG00000002320	Tm9sf1	0.584107	1.43581	0.794458	0
ENSMUSG00000002324	Rec8	-0.472986	2.44231	0.841108	0
ENSMUSG00000002325	Irf9	-0.206428	3.49514	0.831623	0
ENSMUSG00000002326	Gmpr2	-0.207114	3.59785	0.790723	0
ENSMUSG00000002329	Mdp1	0.0602225	5.98923	0.903132	0
ENSMUSG00000002332	Dhrs1	0.163389	6.47197	0.697075	0
ENSMUSG00000002341	Ncan	0.267918	7.03863	0.436814	0
ENSMUSG00000002342	Tmem161a	0.34979	4.37532	0.525001	0
ENSMUSG00000002343	Armc6	0.326885	3.65705	0.731976	0
ENSMUSG00000002345	Borcs8	0.0832667	4.86601	0.908092	0
ENSMUSG00000002346	Slc25a42	0.717873	1.6248	0.673978	0
ENSMUSG00000002365	Snx9	0.509136	1.94262	0.805098	0
ENSMUSG00000002372	Ranbp3	-0.157817	4.98029	0.768534	0
ENSMUSG00000002379	Ndufa11	0.0434565	7.78731	0.938215	0
ENSMUSG00000002393	Nr2f6	-0.0537246	4.64225	0.963449	0
ENSMUSG00000002395	Use1	-0.15936	6.89179	0.707683	0
ENSMUSG00000002396	Ocel1	0.261206	3.19347	0.847927	0
ENSMUSG00000002409	Dyrk1b	0.213104	2.81253	0.863396	0
ENSMUSG00000002413	Braf	-0.00375805	7.60544	0.995173	0
ENSMUSG00000002416	Ndufb2	0.170678	7.5222	0.703823	0
ENSMUSG00000002428	Hltf	-0.0636956	4.41188	0.957517	0
ENSMUSG00000002455	Prpf6	0.096417	6.27682	0.850623	0
ENSMUSG00000002458	Rgs19	0.232171	2.94677	0.878038	0
ENSMUSG00000002459	Rgs20	0.67578	4.25331	0.36403	0
ENSMUSG00000002475	Abhd3	0.138981	2.97197	0.948475	0
ENSMUSG00000002477	Snrpd1	0.195988	6.29684	0.647803	0
ENSMUSG00000002486	Tchp	-0.816535	4.02124	0.220846	0
ENSMUSG00000002489	Tiam1	-0.0744857	6.32473	0.896618	0
ENSMUSG00000002496	Tsc2	-0.0696054	5.0729	0.943793	0
ENSMUSG00000002504	Slc9a3r2	-0.218644	5.26397	0.700861	0
ENSMUSG00000002524	Puf60	-0.0603809	7.76022	0.91507	0
ENSMUSG00000002546	Golga2	-0.24804	7.22214	0.450475	0
ENSMUSG00000002550	Uck1	0.22867	4.50481	0.768534	0
ENSMUSG00000002578	Ikzf4	0.0231813	4.51783	0.984804	0
ENSMUSG00000002580	Mien1	0.129338	6.79439	0.766826	0
ENSMUSG00000002588	Pon1	0.777259	0.682899	0.851049	0
ENSMUSG00000002602	Axl	-0.0594415	5.06954	0.937531	0
ENSMUSG00000002603	Tgfb1	0.281692	1.34172	0.938214	0
ENSMUSG00000002608	Ccdc97	-0.139258	5.7261	0.792434	0
ENSMUSG00000002617	Zfp40	-0.148165	3.43768	0.901443	0
ENSMUSG00000002625	Akap8l	-0.122904	6.53785	0.861865	0
ENSMUSG00000002633	Shh	-0.343328	0.995802	0.908031	0
ENSMUSG00000002635	Pdcd2l	0.674546	3.11364	0.382138	0
ENSMUSG00000002658	Gtf2f1	0.138923	5.84396	0.809431	0
ENSMUSG00000002660	Clpp	0.0551603	5.77371	0.937365	0
ENSMUSG00000002661	Alkbh7	0.0240488	4.72556	0.981478	0
ENSMUSG00000002668	Dennd1c	1.08606	0.48621	0.840001	0
ENSMUSG00000002679	Med6	-0.262984	2.92451	0.861865	0
ENSMUSG00000002688	Prkd1	-0.203971	2.62214	0.906877	0
ENSMUSG00000002699	Lcp2	1.41511	1.10511	0.523009	0
ENSMUSG00000002718	Cse1l	0.0924256	5.02263	0.92046	0
ENSMUSG00000002728	Naa20	-0.102604	4.49022	0.927259	0
ENSMUSG00000002731	Prkra	0.0460551	4.46504	0.957247	0
ENSMUSG00000002732	Fkbp7	0.347842	2.38845	0.83101	0
ENSMUSG00000002733	Plekha3	0.120712	4.94839	0.863396	0
ENSMUSG00000002741	Ykt6	0.234393	5.93678	0.613657	0
ENSMUSG00000002748	Baz1b	-0.121671	7.50213	0.758667	0
ENSMUSG00000002763	Pex6	0.212517	4.29714	0.778261	0
ENSMUSG00000002767	Mrpl2	0.0653624	5.34858	0.943663	0
ENSMUSG00000002768	Mea1	0.309961	5.6544	0.527277	0
ENSMUSG00000002769	Gnmt	0.56852	2.38505	0.70186	0
ENSMUSG00000002771	Grin2d	0.3465	3.83841	0.765027	0
ENSMUSG00000002778	Kdelr1	0.15908	6.68381	0.652327	0
ENSMUSG00000002781	Tmem143	0.527368	3.52921	0.475701	0
ENSMUSG00000002797	Ggct	-0.206744	5.05112	0.748043	0
ENSMUSG00000002799	Jag2	-0.913771	3.01942	0.260737	0
ENSMUSG00000002803	Btbd6	-0.133128	4.79511	0.869819	0
ENSMUSG00000002804	Nudt14	0.0319881	3.44168	0.982719	0
ENSMUSG00000002808	Epdr1	0.488623	5.14985	0.298988	0
ENSMUSG00000002812	Flii	0.117918	5.01086	0.881773	0
ENSMUSG00000002814	Top3a	2.88215	1.08738	0.0966367	0
ENSMUSG00000002820	Atg4d	-0.353164	4.26829	0.578388	0
ENSMUSG00000002825	Qtrt1	-0.281831	3.14628	0.821915	0
ENSMUSG00000002831	Plin4	0.846782	1.16128	0.780481	0
ENSMUSG00000002833	Hdgfl2	-0.119491	5.79409	0.853588	0
ENSMUSG00000002835	Chaf1a	-0.40607	2.46633	0.792679	0
ENSMUSG00000002844	Adprh	0.0567502	6.06422	0.925678	0
ENSMUSG00000002845	Tmem39a	0.310984	1.64621	0.900929	0
ENSMUSG00000002846	Timmdc1	-0.0292762	3.62287	0.982719	0
ENSMUSG00000002847	Pla1a	0.742785	0.63193	0.787423	0
ENSMUSG00000002870	Mcm2	-0.228879	1.5192	0.944094	0
ENSMUSG00000002871	Tpra1	0.235539	3.54541	0.886773	0
ENSMUSG00000002881	Nab1	-0.115772	5.0195	0.850623	0
ENSMUSG00000002885	Adgre5	0.374946	2.13321	0.825795	0
ENSMUSG00000002897	Il17ra	0.358527	4.35644	0.600701	0
ENSMUSG00000002900	Lamb1	0.14628	4.43043	0.868438	0
ENSMUSG00000002908	Kcnn1	-0.229293	3.71284	0.851459	0
ENSMUSG00000002910	Arrdc2	1.51347	1.42326	0.468896	0
ENSMUSG00000002930	Ppp1r17	-0.12466	4.96579	0.872282	0
ENSMUSG00000002944	Cd36	-0.819442	0.620971	0.79645	0
ENSMUSG00000002948	Map2k7	0.235968	5.44209	0.650216	0
ENSMUSG00000002949	Timm44	-0.215743	5.1527	0.743302	0
ENSMUSG00000002957	Ap2a2	-0.196233	6.98818	0.611758	0
ENSMUSG00000002963	Pnkp	-0.00945074	3.71165	0.99514	0
ENSMUSG00000002968	Med25	-0.57094	5.29422	0.252937	0
ENSMUSG00000002980	Bcam	0.0552483	2.36301	0.982359	0
ENSMUSG00000002981	Clptm1	-0.0193809	6.4397	0.978203	0
ENSMUSG00000002983	Relb	-0.202443	1.83121	0.943663	0
ENSMUSG00000002984	Tomm40	0.113152	5.37699	0.838838	0
ENSMUSG00000002985	Apoe	0.193246	11.179	0.513686	0
ENSMUSG00000002996	Hbp1	0.288471	4.322	0.732475	0
ENSMUSG00000002997	Prkar2b	-0.0938412	5.81491	0.888512	0
ENSMUSG00000003031	Cdkn1b	0.37711	5.54392	0.2985	0
ENSMUSG00000003032	Klf4	-0.0291614	3.43254	0.985593	0
ENSMUSG00000003033	Ap1m1	0.469124	5.1285	0.365055	0
ENSMUSG00000003037	Rab8a	0.108712	6.08868	0.814827	0
ENSMUSG00000003038	Hmgn2	-0.191564	1.77493	0.937572	0
ENSMUSG00000003039	Fam32a	-0.0683656	7.58662	0.898127	0
ENSMUSG00000003062	Stard3nl	-0.166788	3.49897	0.890323	0
ENSMUSG00000003068	Stk11	-0.107563	6.18816	0.825735	0
ENSMUSG00000003070	Efna2	-0.407516	3.44311	0.621682	0
ENSMUSG00000003072	Atp5d	-0.196931	7.77303	0.535314	0
ENSMUSG00000003099	Ppp5c	0.0546384	5.79464	0.940452	0
ENSMUSG00000003119	Cdk12	-0.296023	5.71441	0.446427	0
ENSMUSG00000003123	Lipe	-0.143099	3.39754	0.924821	0
ENSMUSG00000003131	Pafah1b2	0.0541255	7.46769	0.922295	0
ENSMUSG00000003134	Tbc1d8	-1.23448	2.9137	0.131357	0
ENSMUSG00000003135	Cnot11	-0.0636532	3.81	0.957621	0
ENSMUSG00000003153	Slc2a3	0.00258671	5.56339	0.99709	0
ENSMUSG00000003154	Foxj2	-0.134858	4.61916	0.875484	0
ENSMUSG00000003161	Sri	-0.10078	5.84345	0.857677	0
ENSMUSG00000003166	Dgcr2	-0.167282	5.8892	0.678454	0
ENSMUSG00000003184	Irf3	0.0266915	4.2182	0.984131	0
ENSMUSG00000003198	Zfp959	0.485296	2.43799	0.696765	0
ENSMUSG00000003199	Mpnd	0.0394609	6.40139	0.959164	0
ENSMUSG00000003200	Sh3gl1	0.280713	3.42232	0.789993	0
ENSMUSG00000003206	Ebi3	1.14282	1.28201	0.573188	0
ENSMUSG00000003208	Ccdc94	-0.0016784	3.15448	0.998549	0
ENSMUSG00000003226	Ranbp2	-0.267257	5.65018	0.525001	0
ENSMUSG00000003228	Grk5	0.255517	3.18285	0.783219	0
ENSMUSG00000003233	Dvl3	0.029816	4.5092	0.982389	0
ENSMUSG00000003234	Abcf3	0.0576736	4.29299	0.95945	0
ENSMUSG00000003235	Eif2b5	-0.0217544	6.32046	0.972979	0
ENSMUSG00000003269	Cyth2	-0.154196	5.19958	0.822741	0
ENSMUSG00000003271	Sult2b1	-0.325142	1.75747	0.915766	0
ENSMUSG00000003273	Car11	-0.0984035	6.52819	0.861865	0
ENSMUSG00000003279	Dlgap1	0.0787468	9.84098	0.825735	0
ENSMUSG00000003282	Plag1	-0.978243	0.943163	0.776236	0
ENSMUSG00000003283	Hck	0.0305564	0.937932	0.990068	0
ENSMUSG00000003299	Mrpl4	0.17573	5.15758	0.79941	0
ENSMUSG00000003308	Keap1	0.0559135	6.96444	0.90829	0
ENSMUSG00000003309	Ap1m2	-0.471649	0.602734	0.926995	0
ENSMUSG00000003316	Glg1	0.0178554	8.81026	0.97261	0
ENSMUSG00000003344	Btbd2	-0.32705	4.96534	0.551973	0
ENSMUSG00000003345	Csnk1g2	-0.190356	6.12826	0.665612	0
ENSMUSG00000003346	Abhd17a	0.0127114	6.35687	0.987388	0
ENSMUSG00000003348	Mob3a	0.0472139	2.72995	0.983589	0
ENSMUSG00000003352	Cacnb3	0.0790011	6.96208	0.914155	0
ENSMUSG00000003354	Ccdc65	0.00518688	2.20778	0.997238	0
ENSMUSG00000003355	Fkbp11	-1.37583	1.16714	0.488327	0
ENSMUSG00000003360	Ddx23	-0.594093	4.27862	0.133827	0
ENSMUSG00000003363	Pld3	0.124121	7.50356	0.809041	0
ENSMUSG00000003378	Grik5	0.0620248	5.11973	0.955536	0
ENSMUSG00000003380	Rabac1	-0.026564	7.22174	0.966663	0
ENSMUSG00000003382	Etv3	-0.404223	3.87047	0.640334	0
ENSMUSG00000003402	Prkcsh	-0.0596633	5.74578	0.945131	0
ENSMUSG00000003410	Elavl3	-0.0414875	8.72789	0.925854	0
ENSMUSG00000003411	Rab3b	0.0372342	4.72617	0.97261	0
ENSMUSG00000003418	St8sia6	0.601238	1.75086	0.778261	0
ENSMUSG00000003420	Fcgrt	0.285013	3.69871	0.739437	0
ENSMUSG00000003421	Nosip	-0.0140782	5.10905	0.987896	0
ENSMUSG00000003423	Pih1d1	-0.659077	4.01575	0.270031	0
ENSMUSG00000003429	Rps11	0.489095	5.68034	0.357698	0
ENSMUSG00000003435	Supt5	-0.0537963	6.18707	0.934171	0
ENSMUSG00000003436	Dll3	-0.366558	2.0947	0.873083	0
ENSMUSG00000003437	Paf1	-0.00464342	4.68549	0.994529	0
ENSMUSG00000003438	Timm50	-0.0691788	4.79482	0.943793	0
ENSMUSG00000003444	Med29	-0.231955	3.34545	0.825913	0
ENSMUSG00000003452	Bicd1	-0.277258	6.49145	0.411773	0
ENSMUSG00000003458	Ncstn	0.333526	2.3317	0.845996	0
ENSMUSG00000003464	Pex19	-0.194402	5.45228	0.714602	0
ENSMUSG00000003469	Phyhip	-0.207362	7.36035	0.705485	0
ENSMUSG00000003476	Crhr2	2.9712	0.53675	0.353741	0
ENSMUSG00000003477	Inmt	-0.776963	2.24355	0.607258	0
ENSMUSG00000003500	Impdh1	0.327445	4.45902	0.692355	0
ENSMUSG00000003518	Dusp3	-0.118361	7.67402	0.77739	0
ENSMUSG00000003526	Prodh	-0.19009	3.59666	0.869819	0
ENSMUSG00000003527	Dgcr14	-0.0510681	3.55983	0.975509	0
ENSMUSG00000003528	Slc25a1	-0.325178	4.86351	0.576059	0
ENSMUSG00000003531	Dgcr6	0.0170132	5.35611	0.982389	0
ENSMUSG00000003534	Ddr1	0.0210673	6.25491	0.977128	0
ENSMUSG00000003541	Ier3	-0.229965	4.43569	0.805098	0
ENSMUSG00000003545	Fosb	-0.365439	2.60994	0.805098	0
ENSMUSG00000003546	Klc4	-0.588264	4.38302	0.220846	0
ENSMUSG00000003549	Ercc1	0.429524	3.99839	0.561295	0
ENSMUSG00000003559	As3mt	-0.164344	1.59604	0.960386	0
ENSMUSG00000003573	Homer3	0.0453925	5.8485	0.952871	0
ENSMUSG00000003575	Crtc1	0.0922878	5.99174	0.891404	0
ENSMUSG00000003581	Rnf215	0.297099	4.32071	0.626906	0
ENSMUSG00000003585	Sec14l2	-0.235254	5.12562	0.636586	0
ENSMUSG00000003604	Aven	-0.3871	3.04162	0.771305	0
ENSMUSG00000003617	Cp	0.337053	3.75336	0.729015	0
ENSMUSG00000003623	Crot	-0.0369576	3.77179	0.977859	0
ENSMUSG00000003644	Rps6ka1	0.256165	3.98367	0.790217	0
ENSMUSG00000003657	Calb2	-0.096437	6.8295	0.852786	0
ENSMUSG00000003660	Snrnp200	0.166682	5.65742	0.717181	0
ENSMUSG00000003662	Ciao1	0.0403022	4.10439	0.973385	0
ENSMUSG00000003680	Taf6l	0.0579559	3.62218	0.972979	0
ENSMUSG00000003721	Insig2	0.203648	4.26964	0.817367	0
ENSMUSG00000003731	Kpna6	0.444804	4.24484	0.523435	0
ENSMUSG00000003746	Man1a	-0.593395	3.08343	0.484004	0
ENSMUSG00000003752	Itpkc	-0.888426	1.57661	0.620818	0
ENSMUSG00000003762	Coq8b	-0.633191	4.10466	0.277258	0
ENSMUSG00000003778	Brd8	-0.0898863	6.50864	0.884346	0
ENSMUSG00000003808	Farsa	-0.266098	6.74427	0.605731	0
ENSMUSG00000003809	Gcdh	0.138551	3.55242	0.898882	0
ENSMUSG00000003810	Mast2	-0.203513	5.57209	0.775121	0
ENSMUSG00000003812	Dnase2a	-0.163953	2.44711	0.932407	0
ENSMUSG00000003813	Rad23a	0.398021	4.61049	0.443692	0
ENSMUSG00000003814	Calr	0.166771	8.27406	0.600701	0
ENSMUSG00000003824	Syce2	-0.300582	1.51619	0.919249	0
ENSMUSG00000003847	Nfat5	-0.142342	5.00025	0.874158	0
ENSMUSG00000003848	Nob1	-0.238753	2.77281	0.875484	0
ENSMUSG00000003849	Nqo1	-0.611059	2.02792	0.647397	0
ENSMUSG00000003863	Ppfia3	0.0573604	6.91293	0.934806	0
ENSMUSG00000003865	Gys1	-0.0267588	4.82079	0.978794	0
ENSMUSG00000003868	Ruvbl2	0.0461739	2.83358	0.981478	0
ENSMUSG00000003872	Lin7b	0.196197	6.00422	0.62294	0
ENSMUSG00000003873	Bax	-0.43444	3.51295	0.721129	0
ENSMUSG00000003882	Il7r	-3.50837	0.537682	0.217011	0
ENSMUSG00000003923	Tfam	0.126087	4.66378	0.900472	0
ENSMUSG00000003929	Zfp81	-0.15616	5.11173	0.792679	0
ENSMUSG00000003934	Efnb3	8.01179e-05	5.69376	0.999891	0
ENSMUSG00000003948	Mmd	-0.115901	6.04887	0.795932	0
ENSMUSG00000003949	Hlf	-0.150399	7.50422	0.699102	0
ENSMUSG00000003955	Fam162a	0.171805	5.33278	0.772809	0
ENSMUSG00000003970	Rpl8	-0.0948701	8.56122	0.850032	0
ENSMUSG00000003974	Grm3	0.105486	5.48049	0.90829	0
ENSMUSG00000003992	Ssbp2	-0.17146	5.29338	0.776101	0
ENSMUSG00000004018	Fancl	-0.362791	2.56511	0.821767	0
ENSMUSG00000004031	Brinp2	-0.185064	5.69748	0.704344	0
ENSMUSG00000004032	Gstm5	0.0957322	7.34398	0.865067	0
ENSMUSG00000004035	Gstm7	0.220693	4.44265	0.836257	0
ENSMUSG00000004040	Stat3	0.287339	6.08741	0.508194	0
ENSMUSG00000004043	Stat5a	0.417036	0.931082	0.906877	0
ENSMUSG00000004044	Cavin1	-0.00899031	5.52161	0.991152	0
ENSMUSG00000004054	Map3k11	0.118266	2.58011	0.950166	0
ENSMUSG00000004056	Akt2	-0.0847931	6.10854	0.886632	0
ENSMUSG00000004069	Dnaja3	0.604648	3.27401	0.465823	0
ENSMUSG00000004070	Hmox2	0.391407	6.61778	0.222346	0
ENSMUSG00000004071	Cdip1	-0.0589777	7.3788	0.915766	0
ENSMUSG00000004085	Map3k20	0.0758504	3.33911	0.956277	0
ENSMUSG00000004096	Cwc15	-0.0621058	6.72121	0.889	0
ENSMUSG00000004098	Col5a3	-0.983722	1.79301	0.525001	0
ENSMUSG00000004099	Dnmt1	-0.0928266	5.24848	0.890667	0
ENSMUSG00000004100	Ppan	-0.161688	3.27005	0.904536	0
ENSMUSG00000004105	Angptl2	0.713005	1.599	0.683592	0
ENSMUSG00000004110	Cacna1e	-0.335512	7.40098	0.376562	0
ENSMUSG00000004113	Cacna1b	-0.129192	5.87927	0.833731	0
ENSMUSG00000004127	Trmt10a	-0.253666	4.30986	0.775121	0
ENSMUSG00000004151	Etv1	-0.0895367	6.45286	0.856745	0
ENSMUSG00000004187	Kifc2	0.052555	7.75358	0.931593	0
ENSMUSG00000004207	Psap	0.705829	9.01666	0.240339	0
ENSMUSG00000004221	Ikbkg	0.938458	3.55407	0.141061	0
ENSMUSG00000004231	Pax2	-1.18035	1.75048	0.40034	0
ENSMUSG00000004233	Wars2	-0.259374	3.00828	0.825694	0
ENSMUSG00000004263	Atn1	-0.22319	4.94064	0.807713	0
ENSMUSG00000004264	Phb2	0.256067	6.23763	0.494587	0
ENSMUSG00000004266	Ptpn6	-0.0968249	2.4749	0.970614	0
ENSMUSG00000004267	Eno2	0.124487	9.56871	0.771449	0
ENSMUSG00000004268	Emg1	0.0870899	4.386	0.937572	0
ENSMUSG00000004270	Lpcat3	-0.175113	3.92152	0.823127	0
ENSMUSG00000004285	Atp6v1f	-0.0313332	8.6775	0.949494	0
ENSMUSG00000004317	Clcn5	-0.0516977	4.91057	0.964324	0
ENSMUSG00000004319	Clcn3	-0.207383	8.00378	0.419926	0
ENSMUSG00000004328	Hif3a	1.15891	0.568304	0.673978	0
ENSMUSG00000004344	Gpx5	-1.1843	0.901987	0.468953	0
ENSMUSG00000004347	Pde1c	-0.0883361	4.50095	0.943305	0
ENSMUSG00000004356	Utp20	-0.412177	3.56731	0.66444	0
ENSMUSG00000004360	9330159F19Rik	-0.307973	5.18453	0.488327	0
ENSMUSG00000004364	Cul3	-0.0370228	5.90821	0.955329	0
ENSMUSG00000004366	Sst	0.211097	7.45293	0.627358	0
ENSMUSG00000004371	Il11	-1.67666	1.46368	0.458501	0
ENSMUSG00000004383	Large1	-0.0577151	6.41003	0.925203	0
ENSMUSG00000004393	Ddx56	-0.0832637	4.69274	0.932007	0
ENSMUSG00000004394	Tmed4	0.27654	4.74908	0.667357	0
ENSMUSG00000004415	Col26a1	-0.638852	2.54686	0.613315	0
ENSMUSG00000004446	Bid	-0.331091	1.94533	0.861641	0
ENSMUSG00000004451	Ralb	-0.34655	3.6807	0.675652	0
ENSMUSG00000004455	Ppp1cc	-0.181908	2.79356	0.909618	0
ENSMUSG00000004460	Dnajb11	0.187033	4.50737	0.810158	0
ENSMUSG00000004462	Tbccd1	0.0150005	3.02477	0.994449	0
ENSMUSG00000004473	Clec11a	1.58068	1.83615	0.392761	0
ENSMUSG00000004500	Zfp324	0.186574	3.17591	0.886253	0
ENSMUSG00000004508	Gab2	0.159679	5.37885	0.758112	0
ENSMUSG00000004530	Coro1c	0.140022	7.2628	0.769996	0
ENSMUSG00000004535	Tax1bp1	-0.09703	7.83682	0.795251	0
ENSMUSG00000004558	Ndrg2	0.250327	10.5123	0.462337	0
ENSMUSG00000004561	Mettl17	0.436194	2.95087	0.783219	0
ENSMUSG00000004562	Arhgef40	-0.624422	3.43556	0.458501	0
ENSMUSG00000004565	Pnpla6	-0.549418	4.84795	0.392611	0
ENSMUSG00000004567	Mcoln1	-0.572554	4.36435	0.458501	0
ENSMUSG00000004568	Arhgef18	0.0987371	4.92097	0.901443	0
ENSMUSG00000004591	Pkn2	-0.0756418	5.63289	0.898127	0
ENSMUSG00000004609	Cd33	0.361234	1.59057	0.881966	0
ENSMUSG00000004610	Etfb	-0.159064	6.23618	0.70014	0
ENSMUSG00000004626	Stxbp2	-0.000675037	4.28517	0.999354	0
ENSMUSG00000004630	Pcp2	-0.0837102	6.98693	0.925854	0
ENSMUSG00000004631	Sgce	0.537101	3.40625	0.556524	0
ENSMUSG00000004633	Chn2	-0.166744	6.67292	0.741301	0
ENSMUSG00000004637	Wwox	-0.0756272	4.08133	0.955329	0
ENSMUSG00000004642	Slbp	-0.594746	2.1388	0.661759	0
ENSMUSG00000004655	Aqp1	0.155061	2.92354	0.937531	0
ENSMUSG00000004661	Arid3b	-1.01079	2.98936	0.354727	0
ENSMUSG00000004665	Cnn2	0.477407	2.40978	0.750097	0
ENSMUSG00000004667	Polr2e	0.119492	6.1012	0.805122	0
ENSMUSG00000004677	Myo9b	-0.803695	3.13179	0.366408	0
ENSMUSG00000004698	Hdac9	-0.191022	4.87606	0.792434	0
ENSMUSG00000004730	Adgre1	0.154607	1.5085	0.957762	0
ENSMUSG00000004748	Mtfp1	0.316599	5.50351	0.393515	0
ENSMUSG00000004768	Rab23	-0.427069	4.00692	0.529851	0
ENSMUSG00000004771	Rab11a	0.155723	5.59971	0.786177	0
ENSMUSG00000004788	Eif2b2	-0.36761	5.63123	0.458501	0
ENSMUSG00000004789	Dlst	-0.123482	5.94736	0.811946	0
ENSMUSG00000004791	Pgf	-0.344887	2.6457	0.813394	0
ENSMUSG00000004798	Ulk2	0.0740294	5.76087	0.919146	0
ENSMUSG00000004815	Dgkq	-0.666659	4.94426	0.215894	0
ENSMUSG00000004837	Grap	0.86214	1.90909	0.628404	0
ENSMUSG00000004842	Pou1f1	-0.482113	0.355038	0.931247	0
ENSMUSG00000004843	Chmp2b	-0.249024	5.78552	0.602963	0
ENSMUSG00000004846	Plod3	0.0728636	4.25925	0.947239	0
ENSMUSG00000004849	Ap1s1	-0.183261	7.30856	0.591177	0
ENSMUSG00000004864	Mapk13	-2.35139	0.647044	0.568795	0
ENSMUSG00000004865	Srpk1	-0.0329798	6.23193	0.952871	0
ENSMUSG00000004872	Pax3	0.170711	1.78818	0.954865	0
ENSMUSG00000004880	Lbr	-0.277114	3.56383	0.795932	0
ENSMUSG00000004885	Crabp2	1.03017	1.57702	0.4405	0
ENSMUSG00000004891	Nes	-1.00704	2.39004	0.375803	0
ENSMUSG00000004892	Bcan	-0.0380173	7.58101	0.939257	0
ENSMUSG00000004894	Hapln2	-0.199252	3.53311	0.879939	0
ENSMUSG00000004895	Prcc	-0.375742	2.56605	0.795727	0
ENSMUSG00000004896	Rrnad1	-0.335227	4.4727	0.689008	0
ENSMUSG00000004897	Hdgf	0.150467	7.40825	0.622157	0
ENSMUSG00000004902	Slc25a18	0.289935	5.2197	0.510299	0
ENSMUSG00000004929	Thop1	-0.285559	3.61442	0.786177	0
ENSMUSG00000004931	Apba3	1.31512	1.73084	0.475701	0
ENSMUSG00000004933	Matk	-0.258007	5.54517	0.560581	0
ENSMUSG00000004934	Pias4	-0.226701	4.14351	0.795251	0
ENSMUSG00000004936	Map2k1	0.14158	5.32794	0.869143	0
ENSMUSG00000004937	Sgta	-0.169311	7.89917	0.618718	0
ENSMUSG00000004945	Tmem242	-0.015546	6.49766	0.982719	0
ENSMUSG00000004947	Dtx2	1.02078	2.45622	0.445154	0
ENSMUSG00000004948	Zp3	-2.10121	0.121344	0.604429	0
ENSMUSG00000004951	Hspb1	0.663337	3.3457	0.458501	0
ENSMUSG00000004952	Rasa4	-0.568335	2.80001	0.640331	0
ENSMUSG00000004961	Syt5	0.207835	6.49609	0.621682	0
ENSMUSG00000004980	Hnrnpa2b1	0.0194582	6.62499	0.978217	0
ENSMUSG00000004994	Ccdc130	-0.0236652	3.69654	0.987388	0
ENSMUSG00000004996	Mri1	-0.127954	2.73909	0.944094	0
ENSMUSG00000005034	Prkacb	0.115734	9.02674	0.747138	0
ENSMUSG00000005043	Sgsh	0.606304	3.34903	0.551973	0
ENSMUSG00000005045	Chd5	-0.196268	7.38895	0.597389	0
ENSMUSG00000005054	Cstb	0.438469	4.52626	0.673978	0
ENSMUSG00000005057	Sh2b2	-0.935064	3.60378	0.145656	0
ENSMUSG00000005069	Pex5	0.744276	2.84008	0.428326	0
ENSMUSG00000005078	Jkamp	-0.0544236	6.49542	0.932359	0
ENSMUSG00000005087	Cd44	0.257776	2.25895	0.905402	0
ENSMUSG00000005089	Slc1a2	-0.0135344	11.2282	0.979886	0
ENSMUSG00000005102	Eif2ak4	-0.0138272	4.14312	0.991495	0
ENSMUSG00000005103	Wdr1	-0.141891	5.55249	0.816766	0
ENSMUSG00000005107	Slc2a9	-1.23564	2.25325	0.378807	0
ENSMUSG00000005124	Wisp1	-0.481378	1.99611	0.794458	0
ENSMUSG00000005125	Ndrg1	-0.0980846	6.02333	0.863734	0
ENSMUSG00000005131	4930550C14Rik	-0.646019	0.795643	0.844924	0
ENSMUSG00000005142	Man2b1	0.0440538	4.86486	0.970614	0
ENSMUSG00000005148	Klf5	-0.132684	5.03654	0.869819	0
ENSMUSG00000005150	Wdr83	0.210456	4.24627	0.850032	0
ENSMUSG00000005161	Prdx2	0.00752102	8.09123	0.987253	0
ENSMUSG00000005198	Polr2a	0.0745688	4.98832	0.925203	0
ENSMUSG00000005204	Senp3	-0.49624	3.30188	0.604429	0
ENSMUSG00000005220	Corin	-0.79517	0.697321	0.820494	0
ENSMUSG00000005225	Plekha8	0.491914	3.5644	0.607264	0
ENSMUSG00000005233	Spc25	-2.03336	0.687268	0.415815	0
ENSMUSG00000005237	Dnah2	-0.686582	1.54944	0.768534	0
ENSMUSG00000005262	Ufd1	-0.140039	6.28554	0.760189	0
ENSMUSG00000005267	Zfp287	0.72999	3.40721	0.292224	0
ENSMUSG00000005268	Prlr	-0.163693	4.14654	0.865937	0
ENSMUSG00000005299	Letm1	0.0241796	6.53359	0.970614	0
ENSMUSG00000005312	Ubqln1	0.156145	7.50271	0.552628	0
ENSMUSG00000005338	Cadm3	-0.011702	8.41866	0.985465	0
ENSMUSG00000005354	Txn2	-0.029779	6.50885	0.970614	0
ENSMUSG00000005357	Slc1a6	0.068932	5.79892	0.945131	0
ENSMUSG00000005360	Slc1a3	-0.0328632	9.13356	0.954365	0
ENSMUSG00000005362	Crbn	-0.216798	5.28295	0.751191	0
ENSMUSG00000005370	Msh6	-0.362362	3.48566	0.7122	0
ENSMUSG00000005371	Fbxo11	-0.109339	6.17181	0.817606	0
ENSMUSG00000005373	Mlxipl	1.18633	1.35574	0.475701	0
ENSMUSG00000005374	Tbl2	-0.0417101	4.5737	0.970614	0
ENSMUSG00000005378	Wbscr22	-0.556901	3.99478	0.391468	0
ENSMUSG00000005397	Nid1	0.0720621	2.81365	0.971744	0
ENSMUSG00000005410	Mcm5	0.0759455	2.51312	0.972979	0
ENSMUSG00000005413	Hmox1	-1.62104	0.895906	0.475701	0
ENSMUSG00000005417	Mprip	0.104567	7.51654	0.756655	0
ENSMUSG00000005442	Cic	0.0763653	6.2726	0.911762	0
ENSMUSG00000005447	Pafah1b3	-0.108218	4.40716	0.91848	0
ENSMUSG00000005469	Prkaca	0.103856	7.50478	0.860501	0
ENSMUSG00000005481	Ddx39	0.190575	3.37631	0.865067	0
ENSMUSG00000005483	Dnajb1	0.0489631	5.52933	0.956927	0
ENSMUSG00000005501	Usp40	-0.133031	4.83448	0.901893	0
ENSMUSG00000005503	Evx1	-3.78581	0.712151	0.292419	0
ENSMUSG00000005505	Kbtbd4	-0.302699	2.61995	0.850562	0
ENSMUSG00000005506	Celf1	-0.0660132	7.73634	0.896629	0
ENSMUSG00000005510	Ndufs3	-0.12211	5.45612	0.847905	0
ENSMUSG00000005514	Por	-0.0215056	5.9047	0.981468	0
ENSMUSG00000005533	Igf1r	0.172213	7.0299	0.652785	0
ENSMUSG00000005534	Insr	-0.0479143	4.19411	0.969311	0
ENSMUSG00000005547	Cyp2a5	0.20928	0.874926	0.964324	0
ENSMUSG00000005566	Trim28	-0.259567	6.16527	0.435159	0
ENSMUSG00000005575	Ube2m	-0.0689648	6.04616	0.934806	0
ENSMUSG00000005580	Adcy9	-0.218645	5.78404	0.633624	0
ENSMUSG00000005583	Mef2c	-0.11141	9.92618	0.823127	0
ENSMUSG00000005609	Ctr9	-0.150029	7.12306	0.738074	0
ENSMUSG00000005610	Eif4g2	0.150741	8.24757	0.655656	0
ENSMUSG00000005611	Mrvi1	0.281549	1.88249	0.923532	0
ENSMUSG00000005615	Pcyt1a	-0.163267	5.23363	0.752958	0
ENSMUSG00000005621	Zfp592	0.208606	3.60177	0.847905	0
ENSMUSG00000005625	Psmd4	-0.194413	8.24025	0.627409	0
ENSMUSG00000005656	Snx6	0.0789498	5.76931	0.895594	0
ENSMUSG00000005667	Mthfd2	0.208186	3.977	0.790839	0
ENSMUSG00000005672	Kit	-0.405714	4.33944	0.507687	0
ENSMUSG00000005674	Tomm40l	0.0270597	5.21672	0.974061	0
ENSMUSG00000005681	Apoa2	-0.29313	3.18056	0.833171	0
ENSMUSG00000005682	Pan2	-0.32519	2.03588	0.904536	0
ENSMUSG00000005683	Cs	0.415206	5.79719	0.376562	0
ENSMUSG00000005686	Ampd3	0.109853	3.24082	0.949372	0
ENSMUSG00000005687	Bcas2	-0.16931	4.61918	0.781186	0
ENSMUSG00000005698	Ctcf	-0.0856229	7.42267	0.846107	0
ENSMUSG00000005699	Pard6a	0.139071	5.57687	0.775121	0
ENSMUSG00000005716	Pvalb	0.0596674	8.43644	0.925203	0
ENSMUSG00000005718	Tfap4	0.214813	2.08648	0.920948	0
ENSMUSG00000005732	Ranbp1	-0.0280652	5.89223	0.975604	0
ENSMUSG00000005774	Rfx5	-0.0256307	3.77134	0.985391	0
ENSMUSG00000005779	Psmb4	0.0168227	7.69875	0.978794	0
ENSMUSG00000005800	Mmp8	0.0686451	0.465581	0.990083	0
ENSMUSG00000005802	Slc30a4	-0.064289	4.48009	0.945949	0
ENSMUSG00000005803	Sqor	-0.405727	1.3993	0.880326	0
ENSMUSG00000005804	Bloc1s6	0.0252351	4.17517	0.983206	0
ENSMUSG00000005813	Metap1	0.183918	5.13241	0.771305	0
ENSMUSG00000005823	Gpr108	-0.323043	4.25942	0.650934	0
ENSMUSG00000005846	Rsl1d1	0.185724	5.57219	0.74535	0
ENSMUSG00000005871	Apc	0.0387668	8.18099	0.952871	0
ENSMUSG00000005873	Reep5	-0.00630122	8.12817	0.990696	0
ENSMUSG00000005881	Ergic3	0.382965	6.76333	0.366408	0
ENSMUSG00000005882	Uqcc1	0.133752	5.49213	0.817545	0
ENSMUSG00000005886	Ncoa2	-0.0149228	4.55821	0.989141	0
ENSMUSG00000005892	Trh	0.0688083	1.48717	0.981478	0
ENSMUSG00000005893	Nr2c2	-0.318066	7.64325	0.30117	0
ENSMUSG00000005897	Nr2c1	-0.297229	2.18918	0.84992	0
ENSMUSG00000005899	Smpd4	-0.884316	3.42866	0.266291	0
ENSMUSG00000005907	Pex1	-0.565136	4.39476	0.434947	0
ENSMUSG00000005917	Otx1	-0.23973	3.25003	0.817606	0
ENSMUSG00000005936	Kctd20	0.115115	4.26947	0.916105	0
ENSMUSG00000005949	Ctns	0.0287783	3.5534	0.984727	0
ENSMUSG00000005950	P2rx5	-0.823593	1.68405	0.67156	0
ENSMUSG00000005951	Shpk	-0.418417	1.38748	0.861914	0
ENSMUSG00000005958	Ephb3	0.281462	5.48093	0.586971	0
ENSMUSG00000005968	Tuft1	0.322332	1.49322	0.898369	0
ENSMUSG00000005973	Rcn1	-0.293461	4.48783	0.638548	0
ENSMUSG00000005981	Trap1	-0.00559201	4.99313	0.994529	0
ENSMUSG00000005982	Naa60	-0.00810842	5.84558	0.991677	0
ENSMUSG00000005983	1700037C18Rik	-0.465177	2.66166	0.768534	0
ENSMUSG00000005986	Ankrd13d	0.00465724	4.65368	0.996096	0
ENSMUSG00000006005	Tpr	0.0266717	8.23803	0.950855	0
ENSMUSG00000006010	BC003331	0.1418	5.87786	0.784985	0
ENSMUSG00000006014	Prg4	0.528263	2.84759	0.718733	0
ENSMUSG00000006019	Dhx34	0.388589	2.67565	0.794683	0
ENSMUSG00000006021	Kptn	0.0888648	3.42866	0.956277	0
ENSMUSG00000006024	Napa	0.072091	6.90939	0.879165	0
ENSMUSG00000006050	Sra1	-0.119848	5.37183	0.861719	0
ENSMUSG00000006057	Atp5g1	0.100299	7.39202	0.836702	0
ENSMUSG00000006058	Snf8	-0.0570065	5.9116	0.925011	0
ENSMUSG00000006095	Tbcb	0.133164	6.64135	0.768534	0
ENSMUSG00000006127	Inpp5k	-0.0847724	4.38625	0.948475	0
ENSMUSG00000006134	Crkl	-0.128258	5.12638	0.846107	0
ENSMUSG00000006154	Eps8l1	-0.134027	3.29987	0.930645	0
ENSMUSG00000006169	Clint1	-0.178147	6.05509	0.726384	0
ENSMUSG00000006179	Prss16	0.835649	0.563053	0.82018	0
ENSMUSG00000006191	Cdkal1	0.00850709	4.6796	0.992107	0
ENSMUSG00000006204	5430419D17Rik	-4.21419	0.144812	0.113715	0
ENSMUSG00000006205	Htra1	0.169044	6.28352	0.714602	0
ENSMUSG00000006215	Zbtb17	-0.242238	4.10484	0.800068	0
ENSMUSG00000006218	Fam131c	0.425784	1.62089	0.887326	0
ENSMUSG00000006219	Fblim1	-0.327664	0.865667	0.934806	0
ENSMUSG00000006235	Epor	0.805667	1.28033	0.805098	0
ENSMUSG00000006241	Ccdc159	1.48713	1.75184	0.375803	0
ENSMUSG00000006262	Mob1b	-0.297805	3.80745	0.739437	0
ENSMUSG00000006273	Atp6v1b2	0.334192	8.90078	0.344892	0
ENSMUSG00000006276	Eps15l1	0.061637	4.08022	0.959785	0
ENSMUSG00000006281	Tep1	0.177007	1.92409	0.944094	0
ENSMUSG00000006288	Ttc5	0.114189	3.26767	0.919249	0
ENSMUSG00000006289	Osgep	0.236337	4.30752	0.743022	0
ENSMUSG00000006299	Aamp	0.0996747	7.58382	0.790217	0
ENSMUSG00000006301	Tmbim1	-0.234839	4.71411	0.765027	0
ENSMUSG00000006304	Arpc2	-0.0932651	8.39456	0.772601	0
ENSMUSG00000006307	Kmt2b	0.464511	4.14809	0.480664	0
ENSMUSG00000006315	Tmem147	-0.0669964	6.4047	0.923363	0
ENSMUSG00000006333	Rps9	0.0213606	8.63456	0.971744	0
ENSMUSG00000006335	Tfpt	-0.356054	3.72017	0.728709	0
ENSMUSG00000006342	Susd2	-0.468965	2.95727	0.714602	0
ENSMUSG00000006344	Ggt5	0.371164	1.50758	0.897843	0
ENSMUSG00000006345	Ggt1	0.0143297	0.885564	0.997323	0
ENSMUSG00000006356	Crip2	0.23438	7.37258	0.466617	0
ENSMUSG00000006360	Crip1	-0.316932	2.70161	0.856822	0
ENSMUSG00000006362	Cbfa2t3	0.150231	5.80482	0.776101	0
ENSMUSG00000006369	Fbln1	0.0981582	3.23819	0.954358	0
ENSMUSG00000006373	Pgrmc1	0.131605	5.92082	0.845726	0
ENSMUSG00000006378	Gcat	-0.299895	3.21112	0.780481	0
ENSMUSG00000006386	Tek	-1.11278	1.78534	0.501945	0
ENSMUSG00000006390	Elovl1	-0.287556	4.35923	0.674071	0
ENSMUSG00000006392	Med8	-0.233265	4.89185	0.615	0
ENSMUSG00000006398	Cdc20	-2.38066	1.15775	0.145656	0
ENSMUSG00000006403	Adamts4	0.0355687	5.03762	0.972199	0
ENSMUSG00000006411	Nectin4	-0.225495	2.34452	0.908532	0
ENSMUSG00000006412	Pfdn2	0.259989	6.73882	0.388146	0
ENSMUSG00000006418	Rnf114	-0.0259474	4.25033	0.982719	0
ENSMUSG00000006423	C330007P06Rik	-0.617215	4.08375	0.186878	0
ENSMUSG00000006435	Neurl1a	-0.0311769	7.37576	0.959621	0
ENSMUSG00000006442	Srm	0.233444	5.35373	0.705485	0
ENSMUSG00000006456	Rbm14	-0.0713493	3.74306	0.965224	0
ENSMUSG00000006457	Actn3	0.667348	0.864635	0.85353	0
ENSMUSG00000006463	Zdhhc24	-0.0133244	1.96184	0.994577	0
ENSMUSG00000006464	Bbs1	0.355859	3.89352	0.704109	0
ENSMUSG00000006471	Ndor1	-0.525899	2.35269	0.751573	0
ENSMUSG00000006476	Nsmf	0.074807	7.99392	0.878518	0
ENSMUSG00000006494	Pdk1	0.215179	4.21964	0.776101	0
ENSMUSG00000006498	Ptbp1	-0.290626	3.91582	0.761424	0
ENSMUSG00000006517	Mvd	-0.281101	5.33713	0.694606	0
ENSMUSG00000006519	Cyba	0.0631274	2.36954	0.976131	0
ENSMUSG00000006522	Itih3	-0.00468413	5.20962	0.99656	0
ENSMUSG00000006526	Tmem110	-0.0598527	4.47703	0.959785	0
ENSMUSG00000006527	Sfmbt1	-0.228593	5.38002	0.647601	0
ENSMUSG00000006546	Cryba2	0.766734	0.460916	0.881966	0
ENSMUSG00000006567	Atp7b	-4.57348	0.598027	0.103793	0
ENSMUSG00000006574	Slc4a1	-0.518799	0.618683	0.910074	0
ENSMUSG00000006575	Rundc3a	0.0288312	7.96882	0.950599	0
ENSMUSG00000006576	Slc4a3	-0.154895	7.10479	0.723405	0
ENSMUSG00000006585	Cdt1	-0.7666	1.30672	0.723405	0
ENSMUSG00000006586	Runx1t1	-0.0378785	6.56143	0.945131	0
ENSMUSG00000006589	Aprt	-0.124496	5.20396	0.889754	0
ENSMUSG00000006599	Gtf2h1	-0.156688	4.95674	0.83561	0
ENSMUSG00000006611	Hfe	0.921348	2.41479	0.375803	0
ENSMUSG00000006641	Slc5a6	0.659709	3.77365	0.288732	0
ENSMUSG00000006651	Aplp1	0.137735	8.90985	0.709448	0
ENSMUSG00000006673	Qrich1	-0.382111	4.85646	0.460341	0
ENSMUSG00000006675	P4htm	0.36853	5.7511	0.289311	0
ENSMUSG00000006676	Usp19	0.143028	4.99704	0.850623	0
ENSMUSG00000006678	Pola1	-0.0108086	4.18335	0.991776	0
ENSMUSG00000006699	Cdc42	0.156153	8.07741	0.576117	0
ENSMUSG00000006705	Pknox1	-0.530278	4.3052	0.412431	0
ENSMUSG00000006711	D130043K22Rik	-0.222799	5.21558	0.752427	0
ENSMUSG00000006715	Gmnn	-0.243261	1.58541	0.899467	0
ENSMUSG00000006717	Acot13	0.0340962	7.45931	0.954434	0
ENSMUSG00000006720	Zfp184	-1.32875	0.467266	0.800817	0
ENSMUSG00000006728	Cdk4	-0.299686	3.8695	0.753482	0
ENSMUSG00000006731	B4galnt1	0.0904694	5.64741	0.912505	0
ENSMUSG00000006732	Mettl1	-0.122601	4.42545	0.910632	0
ENSMUSG00000006736	Tspan31	0.443221	3.20271	0.70186	0
ENSMUSG00000006740	Kif5b	0.0865065	9.71923	0.771962	0
ENSMUSG00000006763	Saal1	-0.129324	3.43433	0.926055	0
ENSMUSG00000006764	Tph2	-1.96645	0.897396	0.40034	0
ENSMUSG00000006782	Cnp	0.0435982	8.33784	0.949571	0
ENSMUSG00000006784	Ttc25	-0.549065	0.874256	0.838985	0
ENSMUSG00000006800	Sulf2	0.151648	5.41149	0.786903	0
ENSMUSG00000006818	Sod2	0.16947	5.52549	0.805098	0
ENSMUSG00000006850	Tmco6	-0.0120741	0.664787	0.997238	0
ENSMUSG00000006906	Stambp	0.18234	4.99521	0.728709	0
ENSMUSG00000006920	Ezh1	-0.0712091	5.55824	0.927026	0
ENSMUSG00000006930	Hap1	0.381438	6.73248	0.233072	0
ENSMUSG00000006931	P3h4	-0.259569	4.63367	0.731727	0
ENSMUSG00000006932	Ctnnb1	0.108147	8.33026	0.798249	0
ENSMUSG00000006941	Eif1b	0.155935	7.85566	0.586971	0
ENSMUSG00000006958	Chrd	-1.00843	2.53274	0.427493	0
ENSMUSG00000006998	Psmd2	0.157133	7.50853	0.652785	0
ENSMUSG00000007021	Syngr3	-0.0480378	5.39912	0.959785	0
ENSMUSG00000007029	Vars	0.427119	4.52209	0.488335	0
ENSMUSG00000007030	Vwa7	0.464881	1.80926	0.869819	0
ENSMUSG00000007036	Abhd16a	0.204629	5.44196	0.78825	0
ENSMUSG00000007038	Neu1	-0.228137	5.46123	0.608015	0
ENSMUSG00000007039	Ddah2	0.191455	4.56727	0.735367	0
ENSMUSG00000007041	Clic1	-0.651504	3.46839	0.374837	0
ENSMUSG00000007050	Lsm2	-1.06274	3.47629	0.089937	0
ENSMUSG00000007080	Pole	-0.961812	1.00401	0.753099	0
ENSMUSG00000007097	Atp1a2	0.186491	10.8838	0.539761	0
ENSMUSG00000007207	Stx1a	0.211513	6.81528	0.723405	0
ENSMUSG00000007216	Zfp775	0.0778736	4.02592	0.943663	0
ENSMUSG00000007279	Scube2	-0.290679	1.73196	0.916105	0
ENSMUSG00000007338	Mrpl49	0.0421589	4.95333	0.967175	0
ENSMUSG00000007379	Dennd2c	1.77251	0.602724	0.535675	0
ENSMUSG00000007411	Mark3	-0.310751	6.316	0.468475	0
ENSMUSG00000007415	Gatad1	0.19483	6.31307	0.69205	0
ENSMUSG00000007458	M6pr	0.475364	4.22588	0.445918	0
ENSMUSG00000007476	Lrrc8a	0.350272	5.48402	0.405895	0
ENSMUSG00000007564	Ppp2r1a	0.0158128	8.15629	0.978498	0
ENSMUSG00000007570	Fance	0.0507734	3.87824	0.967466	0
ENSMUSG00000007589	Tinf2	-0.0353751	3.00844	0.984804	0
ENSMUSG00000007594	Hapln4	-0.119683	5.11722	0.881773	0
ENSMUSG00000007603	Dus3l	0.0241825	4.20946	0.985354	0
ENSMUSG00000007610	Gtpbp3	-0.716607	2.95173	0.480737	0
ENSMUSG00000007613	Tgfbr1	-0.0107107	3.06604	0.995173	0
ENSMUSG00000007617	Homer1	0.00108996	7.12695	0.998142	0
ENSMUSG00000007646	Rad51c	-0.497932	2.58344	0.64716	0
ENSMUSG00000007653	Gabrb2	-0.442592	2.43401	0.805122	0
ENSMUSG00000007655	Cav1	0.922639	1.9566	0.458501	0
ENSMUSG00000007656	Arpp19	-0.184499	8.02471	0.615	0
ENSMUSG00000007659	Bcl2l1	-0.197637	6.44289	0.621361	0
ENSMUSG00000007670	Khsrp	0.275166	5.90859	0.483065	0
ENSMUSG00000007682	Dio2	-0.0400489	6.35808	0.957762	0
ENSMUSG00000007721	Ccdc124	0.0015107	5.93558	0.997661	0
ENSMUSG00000007739	Cct4	0.302353	5.65261	0.528327	0
ENSMUSG00000007777	0610009B22Rik	0.908525	2.00039	0.602158	0
ENSMUSG00000007783	Cpt1c	-0.10384	5.21189	0.911375	0
ENSMUSG00000007805	Twist2	-0.10204	0.714707	0.982467	0
ENSMUSG00000007812	Zfp655	-0.10825	3.94942	0.943305	0
ENSMUSG00000007815	Rhoa	-0.141425	6.97522	0.764811	0
ENSMUSG00000007817	Zmiz1	-0.21854	6.03317	0.68564	0
ENSMUSG00000007827	Ankrd26	-0.405476	5.71054	0.159095	0
ENSMUSG00000007833	Aldh16a1	-0.200668	2.25969	0.919249	0
ENSMUSG00000007836	Hnrnpa0	0.0300389	7.08533	0.960397	0
ENSMUSG00000007837	Prrg2	0.364306	3.45908	0.680468	0
ENSMUSG00000007850	Hnrnph1	0.215268	5.322	0.733948	0
ENSMUSG00000007867	Ift43	0.151798	3.03619	0.91699	0
ENSMUSG00000007872	Id3	0.446111	4.67896	0.50741	0
ENSMUSG00000007877	Tcap	0.293269	2.51107	0.814234	0
ENSMUSG00000007880	Arid1a	-0.118556	6.37496	0.839872	0
ENSMUSG00000007888	Crlf1	-0.527123	1.8803	0.799332	0
ENSMUSG00000007891	Ctsd	-0.0753481	8.47774	0.851459	0
ENSMUSG00000007892	Rplp1	0.0424761	10.7908	0.920298	0
ENSMUSG00000007908	Hmgcll1	0.260187	2.63699	0.881595	0
ENSMUSG00000007944	Ttc9b	-0.0558839	7.1414	0.949571	0
ENSMUSG00000007950	Abhd8	0.159392	5.98117	0.795389	0
ENSMUSG00000007987	Ift22	-0.234646	5.67693	0.673978	0
ENSMUSG00000007989	Fzd3	-0.122249	6.76991	0.787423	0
ENSMUSG00000008028	1700008O03Rik	-0.568808	1.49994	0.7999	0
ENSMUSG00000008035	Mid1ip1	0.145348	5.48787	0.841108	0
ENSMUSG00000008036	Ap2s1	-0.24771	7.5103	0.674071	0
ENSMUSG00000008090	Fgfrl1	0.422471	4.19369	0.521307	0
ENSMUSG00000008129	4930432K21Rik	1.34196	2.19179	0.37289	0
ENSMUSG00000008136	Fhl2	0.0143994	4.22604	0.989102	0
ENSMUSG00000008140	Emc10	-0.105577	7.97389	0.761424	0
ENSMUSG00000008153	Clstn3	-0.0955934	7.16902	0.894901	0
ENSMUSG00000008167	Fbxw9	0.363611	3.59594	0.65687	0
ENSMUSG00000008200	Fnbp4	-0.366214	5.31449	0.402285	0
ENSMUSG00000008206	Cers4	-0.125951	6.60989	0.780481	0
ENSMUSG00000008226	Scrn3	0.0795439	3.14486	0.970228	0
ENSMUSG00000008301	Phax	0.163443	6.15258	0.706926	0
ENSMUSG00000008305	Tle1	0.141986	4.79742	0.862322	0
ENSMUSG00000008307	1700109H08Rik	-4.13732	1.65081	0.06771	0
ENSMUSG00000008318	Relt	-0.390431	3.42748	0.728709	0
ENSMUSG00000008333	Snrpb2	0.0510037	7.04041	0.927779	0
ENSMUSG00000008348	Ubc	-0.233631	9.97351	0.401065	0
ENSMUSG00000008373	Prpf31	-0.0919912	5.00856	0.919123	0
ENSMUSG00000008384	Sertad1	0.262613	3.36613	0.776101	0
ENSMUSG00000008393	Carhsp1	0.304637	4.89964	0.608336	0
ENSMUSG00000008398	Elk3	0.0845129	2.10896	0.974747	0
ENSMUSG00000008429	Herpud2	0.112866	4.33284	0.908092	0
ENSMUSG00000008435	Rdh13	-0.0222186	3.55987	0.987253	0
ENSMUSG00000008438	Adam21	1.13804	0.266948	0.791046	0
ENSMUSG00000008450	Nutf2	-0.0625834	2.62445	0.978203	0
ENSMUSG00000008475	Arpc5	0.0542731	5.57737	0.954463	0
ENSMUSG00000008489	Elavl2	-0.109664	8.1622	0.769697	0
ENSMUSG00000008496	Pou2f2	-0.100548	5.4844	0.896618	0
ENSMUSG00000008540	Mgst1	0.508229	2.21361	0.771036	0
ENSMUSG00000008575	Nfib	-0.00448966	8.19321	0.992016	0
ENSMUSG00000008604	Ubqln4	0.214729	5.49304	0.705077	0
ENSMUSG00000008658	Rbfox1	0.0149148	8.77164	0.972979	0
ENSMUSG00000008668	Rps18	0.196617	6.92327	0.809431	0
ENSMUSG00000008682	Rpl10	0.522653	5.09402	0.455147	0
ENSMUSG00000008683	Rps15a	0.0690304	8.18984	0.885057	0
ENSMUSG00000008690	Ncaph2	0.249909	6.33452	0.465823	0
ENSMUSG00000008730	Hipk1	-0.210764	6.49732	0.535212	0
ENSMUSG00000008734	Gprc5b	-0.228942	6.25851	0.597089	0
ENSMUSG00000008763	Man1a2	0.110214	7.95438	0.716322	0
ENSMUSG00000008822	Acyp1	0.388627	3.39157	0.683592	0
ENSMUSG00000008845	Cd163	-0.903811	1.12581	0.732475	0
ENSMUSG00000008855	Hdac5	-0.0459253	5.76221	0.950166	0
ENSMUSG00000008859	Rala	-0.175563	7.32352	0.673978	0
ENSMUSG00000008892	Vdac3	0.185073	5.74974	0.719193	0
ENSMUSG00000008958	Vps72	0.223968	5.62885	0.604305	0
ENSMUSG00000008976	Gabpa	0.891663	2.12215	0.460341	0
ENSMUSG00000008999	Bmp7	-0.0267576	3.14694	0.9852	0
ENSMUSG00000009013	Dynll1	-0.2254	7.32452	0.483605	0
ENSMUSG00000009030	Pdcl	0.0482444	3.38854	0.975183	0
ENSMUSG00000009035	Tmem184b	0.0495417	4.37815	0.967175	0
ENSMUSG00000009073	Nf2	-0.0134567	6.67054	0.987253	0
ENSMUSG00000009075	Cabp7	0.686193	3.3778	0.43836	0
ENSMUSG00000009076	Zmat5	0.143331	4.0278	0.898308	0
ENSMUSG00000009079	Ewsr1	0.0252782	4.73978	0.984131	0
ENSMUSG00000009090	Ap1b1	-0.188117	7.00469	0.608722	0
ENSMUSG00000009092	Derl3	1.97978	0.741504	0.507687	0
ENSMUSG00000009097	Tbx1	-0.187959	0.715556	0.981468	0
ENSMUSG00000009112	Bcl2l13	-0.137261	4.96383	0.846107	0
ENSMUSG00000009145	Dqx1	-0.644773	0.525091	0.88085	0
ENSMUSG00000009207	Lnpk	-0.10315	5.01257	0.886304	0
ENSMUSG00000009216	Fam163b	0.23711	6.765	0.454034	0
ENSMUSG00000009281	Rarres2	0.130817	3.31651	0.944094	0
ENSMUSG00000009291	Pttg1ip	0.246567	6.17117	0.517914	0
ENSMUSG00000009292	Trpm2	0.0121731	4.82371	0.990413	0
ENSMUSG00000009293	Ube2g2	0.4052	4.03146	0.674343	0
ENSMUSG00000009356	Lpo	1.07566	1.48076	0.652785	0
ENSMUSG00000009376	Met	-0.226234	2.36681	0.878038	0
ENSMUSG00000009378	Slc16a12	-1.25803	0.779541	0.626906	0
ENSMUSG00000009394	Syn2	0.0113772	9.28259	0.981478	0
ENSMUSG00000009406	Elk1	0.0303819	5.48406	0.972979	0
ENSMUSG00000009418	Nav1	-0.139644	7.32672	0.772646	0
ENSMUSG00000009470	Tnpo1	0.0878083	4.89286	0.923018	0
ENSMUSG00000009535	Rnmt	0.173625	5.44553	0.746108	0
ENSMUSG00000009549	Srp14	0.193403	6.91149	0.771962	0
ENSMUSG00000009551	6330409D20Rik	-0.272159	2.59073	0.882356	0
ENSMUSG00000009555	Cdk9	-0.129054	4.04046	0.930232	0
ENSMUSG00000009563	Tor2a	0.284369	3.7155	0.747746	0
ENSMUSG00000009566	Fpgs	-1.00223	1.36361	0.671736	0
ENSMUSG00000009569	Mkl2	-0.12138	7.14655	0.768534	0
ENSMUSG00000009575	Cbx5	-0.0129584	8.65796	0.97427	0
ENSMUSG00000009585	Apobec3	-0.51033	2.00736	0.717368	0
ENSMUSG00000009614	Sardh	-0.639738	3.39996	0.418435	0
ENSMUSG00000009621	Vav2	-0.743581	2.88331	0.38581	0
ENSMUSG00000009628	Tex15	-0.79234	2.09001	0.66444	0
ENSMUSG00000009630	Ppp2cb	0.56858	1.61587	0.790217	0
ENSMUSG00000009633	G0s2	1.44222	1.79539	0.353741	0
ENSMUSG00000009640	Dmap1	0.0794599	4.17277	0.951163	0
ENSMUSG00000009647	Mcu	-0.182376	5.86132	0.725508	0
ENSMUSG00000009670	Tex11	-1.03976	0.393011	0.761221	0
ENSMUSG00000009681	Bcr	0.0336781	6.64688	0.954807	0
ENSMUSG00000009687	Fxyd5	0.281533	3.05589	0.82018	0
ENSMUSG00000009731	Kcnd1	-0.911763	2.97753	0.219238	0
ENSMUSG00000009733	Tfcp2	-0.72394	4.08233	0.202057	0
ENSMUSG00000009734	Pou6f2	0.214676	3.79434	0.831623	0
ENSMUSG00000009739	Pou6f1	-0.214108	5.35123	0.686122	0
ENSMUSG00000009741	Ubp1	0.0829707	6.44721	0.879392	0
ENSMUSG00000009772	Nuak2	-0.88873	1.32959	0.726384	0
ENSMUSG00000009828	Ick	-0.099407	4.03263	0.924947	0
ENSMUSG00000009863	Sdhb	-0.0410122	8.2063	0.939335	0
ENSMUSG00000009876	Cox4i2	1.11246	0.940704	0.686122	0
ENSMUSG00000009894	Snap47	0.090278	8.41293	0.865067	0
ENSMUSG00000009905	Kdsr	0.0617306	5.44407	0.944094	0
ENSMUSG00000009907	Vps4b	0.0769455	5.03461	0.920298	0
ENSMUSG00000009927	Rps25	-0.160355	8.8621	0.6098	0
ENSMUSG00000009995	Taz	-0.595971	5.3092	0.19262	0
ENSMUSG00000010025	Aldh3a2	0.143026	3.42542	0.897807	0
ENSMUSG00000010044	Zmynd10	-0.524257	1.97949	0.83019	0
ENSMUSG00000010045	Tmem115	-0.212194	3.93948	0.841108	0
ENSMUSG00000010047	Hyal2	-0.78436	1.79777	0.674343	0
ENSMUSG00000010048	Ifrd2	0.201698	1.74123	0.950166	0
ENSMUSG00000010051	Hyal1	0.206681	2.13707	0.932407	0
ENSMUSG00000010054	Tusc2	0.0248589	6.52262	0.967548	0
ENSMUSG00000010057	Nprl2	0.257305	4.70477	0.710986	0
ENSMUSG00000010064	Slc38a3	0.292476	4.57635	0.704344	0
ENSMUSG00000010066	Cacna2d2	0.106487	7.53094	0.898369	0
ENSMUSG00000010067	Rassf1	-0.232428	4.50332	0.763504	0
ENSMUSG00000010080	Epn3	0.211673	3.22176	0.860834	0
ENSMUSG00000010086	Rnf112	0.0298373	6.80345	0.970614	0
ENSMUSG00000010095	Slc3a2	0.42181	6.51187	0.292224	0
ENSMUSG00000010097	Nxf1	-0.131151	5.10108	0.850629	0
ENSMUSG00000010110	Stx5a	-0.46322	5.07307	0.355883	0
ENSMUSG00000010122	Slc47a1	0.577258	2.29517	0.753099	0
ENSMUSG00000010136	Pifo	-0.283889	1.05893	0.949571	0
ENSMUSG00000010142	Tnfrsf13b	-0.977623	1.29071	0.597389	0
ENSMUSG00000010154	Spire2	0.1473	2.37099	0.948811	0
ENSMUSG00000010175	Prox1	-0.192771	5.62637	0.728709	0
ENSMUSG00000010277	2610507B11Rik	0.13851	6.99006	0.818037	0
ENSMUSG00000010290	AI597479	-0.0187811	4.17281	0.984131	0
ENSMUSG00000010307	Tmem86a	-0.0680547	4.42203	0.952871	0
ENSMUSG00000010311	Optc	-3.45018	0.438102	0.20056	0
ENSMUSG00000010358	Ifi35	-1.20507	1.29372	0.576226	0
ENSMUSG00000010362	Rdm1	0.122471	2.87509	0.943305	0
ENSMUSG00000010376	Nedd8	-0.00363199	8.72556	0.993074	0
ENSMUSG00000010392	Gosr1	-0.182965	1.46709	0.946595	0
ENSMUSG00000010406	Mrpl52	0.22078	5.57299	0.650934	0
ENSMUSG00000010453	Kansl3	0.00626574	5.93399	0.992016	0
ENSMUSG00000010461	Eya4	-0.443422	1.86174	0.817156	0
ENSMUSG00000010476	Ebf3	0.37108	2.74972	0.829936	0
ENSMUSG00000010492	Uckl1os	-0.493244	0.54313	0.904551	0
ENSMUSG00000010505	Myt1	-0.0830104	3.5085	0.956277	0
ENSMUSG00000010517	Faf1	-0.138189	4.45093	0.833251	0
ENSMUSG00000010529	Gm266	0.996157	2.75346	0.242305	0
ENSMUSG00000010538	Tsacc	0.0583333	2.17137	0.981478	0
ENSMUSG00000010554	Mettl16	0.141373	5.78068	0.792434	0
ENSMUSG00000010592	Dazl	0.716946	1.75912	0.599808	0
ENSMUSG00000010607	Pigyl	-0.160255	5.292	0.794793	0
ENSMUSG00000010608	Rbm25	-0.217225	8.6745	0.460341	0
ENSMUSG00000010609	Psen2	0.477884	4.92592	0.220846	0
ENSMUSG00000010651	Acaa1b	-0.862748	1.54417	0.728762	0
ENSMUSG00000010660	Plcd1	-0.604962	1.68276	0.786533	0
ENSMUSG00000010663	Fads1	0.0944214	6.86085	0.833731	0
ENSMUSG00000010721	Lmbr1	-0.0710094	5.28624	0.926464	0
ENSMUSG00000010751	Tnfrsf22	-0.577294	0.639764	0.880326	0
ENSMUSG00000010755	Cars	0.0854416	4.82644	0.897843	0
ENSMUSG00000010797	Wnt2	-0.417439	2.1746	0.792679	0
ENSMUSG00000010803	Gabra1	-0.256112	8.44969	0.353741	0
ENSMUSG00000010825	Grid2ip	-0.983524	0.769591	0.776101	0
ENSMUSG00000010911	Apip	1.11532	3.58763	0.06771	0
ENSMUSG00000010914	Pdhx	0.507563	4.99042	0.252711	0
ENSMUSG00000010936	Vac14	0.137238	3.46073	0.916523	0
ENSMUSG00000011034	Slc5a1	-0.00200165	0.954791	0.999227	0
ENSMUSG00000011096	Akt1s1	0.860878	2.97591	0.353741	0
ENSMUSG00000011114	Tbrg1	-0.152637	4.8586	0.771057	0
ENSMUSG00000011118	Panx3	-0.882711	0.468988	0.718851	0
ENSMUSG00000011148	Adssl1	0.0450729	3.14126	0.982719	0
ENSMUSG00000011154	Cfap161	-0.992347	1.44283	0.571633	0
ENSMUSG00000011158	Brf1	0.253259	4.50146	0.726384	0
ENSMUSG00000011171	Vipr2	0.150062	1.85591	0.96461	0
ENSMUSG00000011179	Odc1	0.363621	2.57435	0.769697	0
ENSMUSG00000011254	Thg1l	0.169162	1.85572	0.952871	0
ENSMUSG00000011256	Adam19	-0.415102	3.31248	0.694496	0
ENSMUSG00000011257	Pabpc4	-0.0480308	5.03867	0.949571	0
ENSMUSG00000011267	Zfp296	-2.94326	0.496556	0.387322	0
ENSMUSG00000011305	Plin5	-0.545559	0.71884	0.887714	0
ENSMUSG00000011306	Sugp1	-0.158983	4.92213	0.818037	0
ENSMUSG00000011382	Dhdh	0.129389	3.75352	0.91507	0
ENSMUSG00000011427	Zfp790	-1.04602	1.37985	0.535212	0
ENSMUSG00000011589	Fsd1	-0.10833	4.6552	0.917709	0
ENSMUSG00000011658	Fuz	0.0339678	3.71969	0.982719	0
ENSMUSG00000011751	Sptbn4	-0.520244	5.24647	0.183428	0
ENSMUSG00000011752	Pgam1	-0.123429	4.83163	0.896538	0
ENSMUSG00000011831	Evi5	0.0674611	6.73133	0.89353	0
ENSMUSG00000011832	Evi5l	-0.0966046	5.54548	0.886948	0
ENSMUSG00000011837	Snapc2	-0.06294	4.5106	0.958341	0
ENSMUSG00000011877	Git1	-0.0108715	7.33171	0.987479	0
ENSMUSG00000011884	Gltp	-0.00144111	4.54712	0.998413	0
ENSMUSG00000011958	Bnip2	-0.259588	6.16052	0.61297	0
ENSMUSG00000011960	Ccnt1	-0.0999269	6.12294	0.849839	0
ENSMUSG00000012017	Scarf2	-1.39148	0.993215	0.539761	0
ENSMUSG00000012076	Brms1l	0.448533	3.82108	0.527277	0
ENSMUSG00000012114	Med15	-0.242379	5.46096	0.5216	0
ENSMUSG00000012117	Dhdds	-0.3608	5.29512	0.457441	0
ENSMUSG00000012123	Crybg2	0.937952	0.692038	0.763682	0
ENSMUSG00000012126	Ubxn11	0.390853	2.67891	0.780481	0
ENSMUSG00000012296	Tjap1	0.287701	2.96112	0.852193	0
ENSMUSG00000012405	Rpl15	-0.10753	4.07934	0.932007	0
ENSMUSG00000012422	Tmem167	0.169679	5.60145	0.735818	0
ENSMUSG00000012429	Mplkip	-0.200711	3.57992	0.874212	0
ENSMUSG00000012443	Kif11	1.88026	0.752912	0.418435	0
ENSMUSG00000012483	Rpa3	-0.691522	0.718283	0.817156	0
ENSMUSG00000012520	Phox2b	0.442955	1.00479	0.925203	0
ENSMUSG00000012535	Tnpo3	0.014928	6.93743	0.978794	0
ENSMUSG00000012609	Ttll5	-0.297232	5.99509	0.33126	0
ENSMUSG00000012640	Zfp715	-0.201486	3.90854	0.84186	0
ENSMUSG00000012705	Retn	2.69477	0.899195	0.183428	0
ENSMUSG00000012819	Cdh23	-0.820457	0.56015	0.856822	0
ENSMUSG00000012848	Rps5	0.12833	8.42785	0.742055	0
ENSMUSG00000013033	Adgrl1	-0.0152537	9.54542	0.976875	0
ENSMUSG00000013076	Amotl1	0.382685	6.23158	0.412431	0
ENSMUSG00000013089	Etv5	-0.0182887	6.13833	0.982389	0
ENSMUSG00000013150	Gfod2	0.0939853	3.87513	0.944094	0
ENSMUSG00000013155	Enkd1	-0.10381	2.97081	0.945866	0
ENSMUSG00000013160	Atp6v0d1	-0.296875	6.89652	0.385728	0
ENSMUSG00000013236	Ptprs	-0.0858088	7.59514	0.848499	0
ENSMUSG00000013275	Slc41a1	0.487702	4.28059	0.310441	0
ENSMUSG00000013367	Iglon5	-0.46311	5.59186	0.266159	0
ENSMUSG00000013419	Zfp651	0.178077	5.41983	0.766826	0
ENSMUSG00000013465	Nelfb	0.17811	4.30181	0.830521	0
ENSMUSG00000013483	Card14	-0.72752	0.437402	0.790217	0
ENSMUSG00000013495	Tmem175	-0.0598694	4.74454	0.944194	0
ENSMUSG00000013523	Bcas1	0.0834875	7.92976	0.87963	0
ENSMUSG00000013539	Tango2	0.143411	6.51212	0.73076	0
ENSMUSG00000013584	Aldh1a2	0.250098	2.38661	0.915766	0
ENSMUSG00000013593	Ndufs2	0.182546	7.22613	0.513686	0
ENSMUSG00000013622	Atraid	0.137235	6.04038	0.783219	0
ENSMUSG00000013629	Cad	0.278937	3.44722	0.815649	0
ENSMUSG00000013646	Sh3bp5l	0.192176	5.46684	0.756286	0
ENSMUSG00000013662	Atad1	-0.0129899	6.31203	0.987388	0
ENSMUSG00000013663	Pten	-0.0360698	6.28414	0.965389	0
ENSMUSG00000013698	Pea15a	-0.0590518	9.4017	0.911169	0
ENSMUSG00000013701	Timm23	0.369039	2.97949	0.750501	0
ENSMUSG00000013707	Tnfaip8l2	-0.277325	1.21017	0.898369	0
ENSMUSG00000013736	Trnt1	0.123594	4.70802	0.881773	0
ENSMUSG00000013787	Ehmt2	-0.315619	5.89618	0.529522	0
ENSMUSG00000013822	Elof1	-0.202113	5.97366	0.740744	0
ENSMUSG00000013833	Med16	0.0899172	6.18936	0.890323	0
ENSMUSG00000013846	St3gal1	0.516648	3.427	0.529851	0
ENSMUSG00000013858	Tmem259	-0.0896599	5.6007	0.932407	0
ENSMUSG00000013878	Rnf170	-0.383618	5.15895	0.453503	0
ENSMUSG00000013921	Clip3	0.003148	8.60172	0.996557	0
ENSMUSG00000013928	Thap8	-0.292292	0.541166	0.955058	0
ENSMUSG00000013936	Myl2	1.33704	0.652565	0.650934	0
ENSMUSG00000013973	Dedd	0.48521	4.19657	0.487369	0
ENSMUSG00000013997	Nit1	-0.0670109	3.55583	0.964324	0
ENSMUSG00000014030	Pax5	-1.40393	1.27176	0.581297	0
ENSMUSG00000014039	Prdm15	0.0868734	3.29831	0.954365	0
ENSMUSG00000014074	Rnf168	-0.0635235	6.27916	0.915766	0
ENSMUSG00000014075	Tctex1d2	0.379806	3.44171	0.768534	0
ENSMUSG00000014077	Chp1	0.00380245	6.16926	0.995173	0
ENSMUSG00000014158	Trpv4	-1.22654	1.32333	0.482412	0
ENSMUSG00000014164	Klhl3	0.00195606	5.86742	0.997238	0
ENSMUSG00000014177	Tvp23b	-0.0559248	4.38504	0.949571	0
ENSMUSG00000014195	Dnajc7	-0.201722	6.99559	0.555759	0
ENSMUSG00000014198	Zfp385c	-0.198825	2.09468	0.945866	0
ENSMUSG00000014226	Cacybp	-0.0910529	6.81225	0.864311	0
ENSMUSG00000014232	Cluap1	-0.0911153	5.10474	0.910777	0
ENSMUSG00000014243	Zswim7	0.0952105	3.1549	0.957517	0
ENSMUSG00000014245	Pigl	0.474506	1.94007	0.822741	0
ENSMUSG00000014294	Ndufa2	-0.0553823	8.71183	0.923532	0
ENSMUSG00000014301	Pam16	0.283009	5.09912	0.527277	0
ENSMUSG00000014303	Glis2	0.730844	2.1994	0.624681	0
ENSMUSG00000014313	Cox6c	0.0773724	9.83353	0.86702	0
ENSMUSG00000014329	Bicc1	-0.359978	4.54487	0.45477	0
ENSMUSG00000014349	Ube2z	0.216267	5.33982	0.705485	0
ENSMUSG00000014353	Tmem87b	-0.276616	6.11485	0.525001	0
ENSMUSG00000014355	Anapc1	-0.463173	4.44522	0.458496	0
ENSMUSG00000014361	Mertk	-0.145312	6.00736	0.780869	0
ENSMUSG00000014402	Tsg101	-0.0618439	4.64972	0.952871	0
ENSMUSG00000014418	Hps5	-0.187784	2.58413	0.909563	0
ENSMUSG00000014426	Map3k4	-0.208494	5.5312	0.756655	0
ENSMUSG00000014444	Piezo1	0.34502	1.84529	0.886632	0
ENSMUSG00000014470	Rnf166	0.15232	4.73573	0.847905	0
ENSMUSG00000014496	Ankrd28	0.174178	4.68215	0.861914	0
ENSMUSG00000014498	Ankrd52	-1.76039	2.77566	0.0881945	0
ENSMUSG00000014503	Pkd2l2	-0.987694	0.75319	0.796695	0
ENSMUSG00000014504	Srp19	-0.0792867	6.19765	0.87963	0
ENSMUSG00000014547	Wdfy2	-0.235463	4.64397	0.730186	0
ENSMUSG00000014550	Rbsn	0.267926	4.80313	0.679337	0
ENSMUSG00000014551	Mrps25	-0.029599	6.17085	0.966802	0
ENSMUSG00000014554	Dguok	-0.0903031	4.26817	0.939297	0
ENSMUSG00000014592	Camta1	0.103951	7.85068	0.759653	0
ENSMUSG00000014599	Csf1	0.205789	2.75054	0.908526	0
ENSMUSG00000014601	Strip1	0.000834635	5.95748	0.998413	0
ENSMUSG00000014602	Kif1a	-0.031223	9.47166	0.944094	0
ENSMUSG00000014606	Slc25a11	-0.0357887	6.05833	0.952871	0
ENSMUSG00000014633	Cmc2	-0.23379	4.50403	0.735947	0
ENSMUSG00000014668	Chfr	-0.285742	4.80009	0.553417	0
ENSMUSG00000014725	Adam28	-1.19205	0.326519	0.702174	0
ENSMUSG00000014748	Tex261	0.158003	6.05955	0.704344	0
ENSMUSG00000014763	Fam120b	0.324405	5.34785	0.534356	0
ENSMUSG00000014767	Tbp	-0.526124	3.04262	0.576226	0
ENSMUSG00000014769	Psmb1	0.0370669	7.4342	0.947344	0
ENSMUSG00000014771	Pdcd2	-0.156235	2.9547	0.925203	0
ENSMUSG00000014773	Dll1	-2.21106	1.0217	0.314936	0
ENSMUSG00000014776	Nol3	-0.00670688	4.45237	0.995173	0
ENSMUSG00000014778	Fhod1	0.97172	1.84051	0.576226	0
ENSMUSG00000014782	Plekhg4	-1.48235	0.379449	0.757251	0
ENSMUSG00000014786	Slc9a5	-0.368831	4.00159	0.724453	0
ENSMUSG00000014791	Elmo3	-1.23302	0.345578	0.756286	0
ENSMUSG00000014813	Stc1	0.684191	2.92223	0.391468	0
ENSMUSG00000014837	4931428F04Rik	0.250858	4.09965	0.784139	0
ENSMUSG00000014846	Tppp3	0.415778	5.97218	0.565056	0
ENSMUSG00000014850	Msh3	0.229945	5.42683	0.674444	0
ENSMUSG00000014852	Adamts13	-0.781006	0.543729	0.874212	0
ENSMUSG00000014856	Tmem208	-0.0408925	5.19813	0.96461	0
ENSMUSG00000014859	E2f4	-0.262136	2.64861	0.875484	0
ENSMUSG00000014867	Surf4	0.344572	5.06116	0.468731	0
ENSMUSG00000014873	Surf2	-0.233875	3.44051	0.810158	0
ENSMUSG00000014905	Dnajb9	0.424209	3.98863	0.561295	0
ENSMUSG00000014907	Naf1	-0.0113717	4.22963	0.992324	0
ENSMUSG00000014932	Yes1	0.226617	3.2385	0.86702	0
ENSMUSG00000014956	Ppp1cb	0.169248	5.91639	0.846026	0
ENSMUSG00000014959	Gorasp2	0.10007	5.70341	0.811329	0
ENSMUSG00000014980	Tsen15	0.194372	3.83183	0.85353	0
ENSMUSG00000015002	Efr3a	0.0650826	6.85473	0.874158	0
ENSMUSG00000015013	Trappc2l	-0.0261948	6.14861	0.97149	0
ENSMUSG00000015016	Acsf3	0.108301	3.51203	0.920948	0
ENSMUSG00000015023	Ddx19a	-0.275657	3.33123	0.786533	0
ENSMUSG00000015027	Galns	0.304688	2.52875	0.871628	0
ENSMUSG00000015053	Gata2	-0.0223134	0.661527	0.997238	0
ENSMUSG00000015083	C8g	3.50744	0.641777	0.156287	0
ENSMUSG00000015085	Entpd2	0.133252	2.34716	0.953315	0
ENSMUSG00000015087	Rabl6	-0.0789454	8.02205	0.833276	0
ENSMUSG00000015090	Ptgds	0.14098	11.2112	0.808608	0
ENSMUSG00000015092	Edf1	-0.00617869	7.70692	0.991677	0
ENSMUSG00000015094	Npdc1	0.0731412	6.51233	0.902657	0
ENSMUSG00000015095	Fbxw5	-0.0497125	5.18317	0.95624	0
ENSMUSG00000015112	Slc25a13	0.00740595	2.66581	0.99656	0
ENSMUSG00000015120	Ube2i	-0.506324	2.84301	0.723405	0
ENSMUSG00000015126	Tsr3	0.0590686	5.32756	0.931948	0
ENSMUSG00000015127	Unkl	-0.506407	1.90041	0.763504	0
ENSMUSG00000015133	Lrrk1	-0.690326	2.20569	0.65663	0
ENSMUSG00000015134	Aldh1a3	-1.18511	0.526806	0.756286	0
ENSMUSG00000015143	Actn1	-0.0891864	6.06443	0.887714	0
ENSMUSG00000015149	Sirt2	-0.0525115	6.61594	0.942637	0
ENSMUSG00000015165	Hnrnpl	-0.20395	6.11052	0.70421	0
ENSMUSG00000015176	Nolc1	0.108047	6.2901	0.865381	0
ENSMUSG00000015189	Casd1	0.233059	4.83127	0.703823	0
ENSMUSG00000015202	Cnksr3	0.754806	2.58483	0.460341	0
ENSMUSG00000015214	Mtmr1	-0.339603	3.91098	0.581599	0
ENSMUSG00000015217	Hmgb3	0.475413	5.16892	0.438025	0
ENSMUSG00000015222	Map2	-0.0252176	9.94188	0.952871	0
ENSMUSG00000015224	Cyp2j9	-0.0481343	3.54214	0.975961	0
ENSMUSG00000015243	Abca1	0.00505891	4.20547	0.99656	0
ENSMUSG00000015247	Nipsnap3b	-0.504628	2.18627	0.699773	0
ENSMUSG00000015289	Lage3	0.0441395	5.33912	0.953079	0
ENSMUSG00000015290	Ubl4a	0.203598	6.38702	0.527277	0
ENSMUSG00000015291	Gdi1	0.310336	7.04664	0.519527	0
ENSMUSG00000015305	Sash1	-0.0446453	5.54951	0.952871	0
ENSMUSG00000015312	Gadd45b	-0.469887	2.40584	0.751755	0
ENSMUSG00000015314	Slamf6	-1.9475	0.849353	0.225025	0
ENSMUSG00000015335	Zdhhc12	0.646235	2.10957	0.686122	0
ENSMUSG00000015337	Endog	0.329516	4.54685	0.594596	0
ENSMUSG00000015340	Cybb	-0.112626	1.26375	0.97261	0
ENSMUSG00000015341	Golga7	0.871787	2.58664	0.445918	0
ENSMUSG00000015342	Xk	-0.397535	3.87772	0.643779	0
ENSMUSG00000015354	Pcolce2	-0.309084	3.68682	0.738844	0
ENSMUSG00000015357	Clpx	-0.511313	3.50315	0.532695	0
ENSMUSG00000015363	Trabd	0.268282	4.26385	0.680934	0
ENSMUSG00000015377	Dennd6b	-0.270047	4.30504	0.792434	0
ENSMUSG00000015396	Cd83	0.154371	4.11381	0.874158	0
ENSMUSG00000015405	Ace2	-0.0805886	1.1622	0.982467	0
ENSMUSG00000015452	Ager	-2.07136	0.817253	0.633877	0
ENSMUSG00000015461	Atf6b	-0.0867909	5.58548	0.896618	0
ENSMUSG00000015467	Egfl8	-0.987704	1.50021	0.562976	0
ENSMUSG00000015468	Notch4	0.666898	1.84242	0.758667	0
ENSMUSG00000015474	Ppt2	-0.231577	3.21452	0.817545	0
ENSMUSG00000015476	Prrt1	-0.0106023	7.1533	0.987388	0
ENSMUSG00000015478	Rnf5	0.152933	2.98648	0.910777	0
ENSMUSG00000015484	Fam163a	0.117287	2.77067	0.947813	0
ENSMUSG00000015488	Cacfd1	0.0908103	5.1264	0.911882	0
ENSMUSG00000015501	Hivep2	-0.0511822	8.14851	0.925627	0
ENSMUSG00000015522	Arnt	-0.823218	3.30724	0.2985	0
ENSMUSG00000015536	Mocs2	0.211558	5.43369	0.785341	0
ENSMUSG00000015542	Nat9	-0.0382919	3.814	0.977986	0
ENSMUSG00000015568	Lpl	0.121634	4.44783	0.896538	0
ENSMUSG00000015575	Atp6v0e	-0.0207523	5.20168	0.983589	0
ENSMUSG00000015597	Zfp318	-0.0732697	6.45839	0.869819	0
ENSMUSG00000015599	Ttbk1	-0.158056	6.05877	0.794831	0
ENSMUSG00000015605	Srf	0.348795	6.17249	0.387322	0
ENSMUSG00000015619	Gata3	-0.720502	2.39757	0.673978	0
ENSMUSG00000015647	Lama5	0.36264	1.19059	0.90738	0
ENSMUSG00000015652	Steap1	0.762004	1.46684	0.723405	0
ENSMUSG00000015653	Steap2	0.12974	4.75679	0.865531	0
ENSMUSG00000015656	Hspa8	0.0181818	8.84172	0.972979	0
ENSMUSG00000015659	Serac1	-0.305596	1.37984	0.923532	0
ENSMUSG00000015668	Pdzd11	0.437188	5.00781	0.353741	0
ENSMUSG00000015671	Psma2	0.189849	7.04919	0.723405	0
ENSMUSG00000015672	Mrpl32	-0.227288	4.26314	0.740944	0
ENSMUSG00000015697	Setdb1	-0.507387	2.81021	0.699759	0
ENSMUSG00000015702	Anxa9	0.930132	0.517548	0.799508	0
ENSMUSG00000015709	Arnt2	0.185999	6.63718	0.589907	0
ENSMUSG00000015711	Prune1	0.333998	5.29224	0.510299	0
ENSMUSG00000015714	Cers2	0.158796	5.19892	0.850623	0
ENSMUSG00000015733	Capza2	-0.12336	6.22653	0.824915	0
ENSMUSG00000015745	Plekho1	-0.1121	5.89441	0.80507	0
ENSMUSG00000015747	Vps45	-0.0127186	4.9315	0.990413	0
ENSMUSG00000015748	Prpf3	0.0885926	4.30691	0.940767	0
ENSMUSG00000015749	Anp32e	-0.0445031	6.2192	0.962597	0
ENSMUSG00000015750	Aph1a	-0.213264	4.48855	0.809431	0
ENSMUSG00000015755	Tab2	-0.0414527	6.23397	0.950599	0
ENSMUSG00000015757	Ppil4	-0.119947	6.39767	0.767636	0
ENSMUSG00000015759	Cnih1	0.0359002	5.79024	0.965326	0
ENSMUSG00000015766	Eps8	0.288716	4.90301	0.549244	0
ENSMUSG00000015776	Med22	-0.253717	4.23401	0.747138	0
ENSMUSG00000015790	Surf1	0.0292989	5.68017	0.972979	0
ENSMUSG00000015804	Med28	-0.0342733	6.10677	0.959621	0
ENSMUSG00000015806	Qdpr	-0.132143	8.1511	0.768534	0
ENSMUSG00000015812	Gnrh1	-0.542607	1.73751	0.823127	0
ENSMUSG00000015829	Tnr	-0.140515	6.67915	0.756983	0
ENSMUSG00000015837	Sqstm1	0.00181835	8.04882	0.99656	0
ENSMUSG00000015839	Nfe2l2	0.285424	4.43488	0.681334	0
ENSMUSG00000015843	Rxrg	0.00314484	3.53576	0.997527	0
ENSMUSG00000015846	Rxra	-0.25988	3.99509	0.674343	0
ENSMUSG00000015850	Adamtsl4	-0.287758	2.71458	0.860632	0
ENSMUSG00000015852	Fcrls	-0.085352	4.62047	0.941749	0
ENSMUSG00000015854	Cd5l	-4.37435	0.209786	0.142729	0
ENSMUSG00000015869	Prpsap1	-0.00622387	5.56473	0.993648	0
ENSMUSG00000015879	Fam184b	-0.0619124	3.47597	0.965389	0
ENSMUSG00000015882	Lcorl	-0.171553	5.60771	0.766826	0
ENSMUSG00000015889	Lta4h	0.346136	4.14629	0.657371	0
ENSMUSG00000015932	Dstn	-0.128494	7.88144	0.786177	0
ENSMUSG00000015937	H2afy	0.304747	6.85803	0.292419	0
ENSMUSG00000015942	Gtf2ird2	-0.237203	4.43681	0.809594	0
ENSMUSG00000015943	Bola1	0.0954931	4.12197	0.944436	0
ENSMUSG00000015944	Gatsl2	-0.089745	6.50315	0.847927	0
ENSMUSG00000015947	Fcgr1	1.08997	1.28077	0.637031	0
ENSMUSG00000015950	Ncf1	0.555313	3.14138	0.548147	0
ENSMUSG00000015961	Adss	0.191371	5.49084	0.716722	0
ENSMUSG00000015966	Il17rb	-2.3408	0.673723	0.507687	0
ENSMUSG00000015968	Cacna1d	-0.490287	6.13142	0.219238	0
ENSMUSG00000015970	Chdh	3.87519	1.4003	0.0798689	0
ENSMUSG00000015971	Actr8	0.100684	5.09084	0.880326	0
ENSMUSG00000015980	Lrrc27	0.0935858	2.24136	0.970614	0
ENSMUSG00000015981	Stk32c	-0.199786	6.88282	0.636586	0
ENSMUSG00000015994	Fnta	0.229132	5.99305	0.660163	0
ENSMUSG00000016018	Skiv2l2	-0.33252	6.59081	0.310441	0
ENSMUSG00000016024	Lbp	0.114717	2.65864	0.957517	0
ENSMUSG00000016028	Celsr1	1.11036	0.776169	0.692355	0
ENSMUSG00000016087	Fli1	0.914986	2.09907	0.42744	0
ENSMUSG00000016128	Stard13	-0.43358	2.22612	0.811329	0
ENSMUSG00000016150	Tenm1	0.0574154	6.45168	0.944436	0
ENSMUSG00000016179	Camk1g	-0.18083	5.07607	0.780481	0
ENSMUSG00000016181	Diexf	0.109002	4.66005	0.891404	0
ENSMUSG00000016194	Hsd11b1	-0.336713	3.20296	0.728709	0
ENSMUSG00000016200	Syt14	-0.152962	4.69101	0.846429	0
ENSMUSG00000016206	H2-M3	-0.384653	0.436311	0.948811	0
ENSMUSG00000016239	Lonrf3	-0.30719	1.38447	0.916598	0
ENSMUSG00000016252	Atp5e	0.108153	7.72896	0.776236	0
ENSMUSG00000016253	Nelfcd	-0.0131285	6.64349	0.989524	0
ENSMUSG00000016256	Ctsz	0.181691	4.66907	0.831343	0
ENSMUSG00000016257	Prelid3b	0.0316222	5.05098	0.976875	0
ENSMUSG00000016262	Sertad4	-0.212932	3.18325	0.885784	0
ENSMUSG00000016308	Ube2a	-0.0800789	3.37261	0.963449	0
ENSMUSG00000016319	Slc25a5	0.21262	5.67934	0.783219	0
ENSMUSG00000016344	Ppdpf	-0.100749	3.98458	0.943305	0
ENSMUSG00000016346	Kcnq2	-0.104905	8.0281	0.811329	0
ENSMUSG00000016349	Eef1a2	-0.0415115	8.83359	0.929576	0
ENSMUSG00000016382	Pls3	-0.00696874	6.49776	0.991152	0
ENSMUSG00000016386	Mpped2	-0.0191477	5.60126	0.981478	0
ENSMUSG00000016409	Nkap	0.259354	4.92942	0.652245	0
ENSMUSG00000016427	Ndufa1	0.53512	6.3038	0.45477	0
ENSMUSG00000016458	Wt1	-3.62908	0.325227	0.289836	0
ENSMUSG00000016477	E2f3	0.299826	3.82108	0.718696	0
ENSMUSG00000016481	Cr1l	0.143477	4.89543	0.84992	0
ENSMUSG00000016487	Ppfibp1	0.300907	4.55622	0.69205	0
ENSMUSG00000016493	Cd46	-0.239082	2.39417	0.889411	0
ENSMUSG00000016494	Cd34	0.10708	5.13485	0.897297	0
ENSMUSG00000016495	Plgrkt	0.519582	2.68102	0.633789	0
ENSMUSG00000016496	Cd274	1.59061	1.54223	0.415949	0
ENSMUSG00000016503	Gtf3a	-0.365696	3.91021	0.723405	0
ENSMUSG00000016510	Mtif3	0.169277	4.41353	0.805122	0
ENSMUSG00000016520	Lnx2	0.0779242	2.5105	0.970614	0
ENSMUSG00000016526	Dyrk3	-0.835344	2.16847	0.483065	0
ENSMUSG00000016528	Mapkapk2	-0.130448	4.3339	0.869034	0
ENSMUSG00000016534	Lamp2	0.231703	5.66312	0.472077	0
ENSMUSG00000016541	Atxn10	0.00505473	7.34164	0.992998	0
ENSMUSG00000016552	Foxred2	0.222831	2.88244	0.883317	0
ENSMUSG00000016554	Eif3d	-0.305391	6.21976	0.450276	0
ENSMUSG00000016559	H3f3b	0.0863658	6.58396	0.901735	0
ENSMUSG00000016619	Nup50	0.0124417	5.47712	0.987388	0
ENSMUSG00000016624	Phf21b	0.223596	3.0948	0.883471	0
ENSMUSG00000016637	Ift27	-0.0459676	3.89676	0.971983	0
ENSMUSG00000016664	Pacsin2	0.174148	3.80983	0.866498	0
ENSMUSG00000016757	Ttll12	0.525412	3.52306	0.475701	0
ENSMUSG00000016763	Scube1	-0.205287	3.9508	0.833171	0
ENSMUSG00000016831	Tox4	-0.0781081	5.14478	0.910074	0
ENSMUSG00000016833	Mrps18c	-0.0679902	4.82938	0.94993	0
ENSMUSG00000016918	Sulf1	-0.236903	3.42511	0.846107	0
ENSMUSG00000016921	Srsf6	-0.137352	5.12389	0.84992	0
ENSMUSG00000016933	Plcg1	0.0189864	5.80739	0.981794	0
ENSMUSG00000016940	Kctd2	-0.151322	7.31278	0.831343	0
ENSMUSG00000016942	Tmprss6	-1.22568	0.192647	0.831708	0
ENSMUSG00000016946	Kctd5	0.590985	3.17223	0.471569	0
ENSMUSG00000016984	Etaa1	0.0189856	3.54664	0.989951	0
ENSMUSG00000016995	Matn4	-0.424748	4.23599	0.581297	0
ENSMUSG00000017007	Rbpjl	-0.819429	1.35344	0.756286	0
ENSMUSG00000017009	Sdc4	0.117764	5.45718	0.896618	0
ENSMUSG00000017057	Il13ra1	0.572893	1.59106	0.753482	0
ENSMUSG00000017119	Nbr1	0.144422	5.07027	0.850032	0
ENSMUSG00000017132	Cyth1	0.297587	3.36844	0.833191	0
ENSMUSG00000017144	Rnd3	-0.00867113	3.31266	0.994529	0
ENSMUSG00000017146	Brca1	0.152808	1.04383	0.975763	0
ENSMUSG00000017167	Cntnap1	-0.123453	5.61689	0.836257	0
ENSMUSG00000017176	Nt5c3b	0.0983685	4.03708	0.925412	0
ENSMUSG00000017188	Coa3	-0.183987	6.68785	0.629733	0
ENSMUSG00000017204	Gsdma	-2.46265	1.16231	0.30822	0
ENSMUSG00000017210	Med24	0.0128435	4.04732	0.991677	0
ENSMUSG00000017211	Gsdma2	1.33899	0.360634	0.756983	0
ENSMUSG00000017221	Psmd3	-0.144855	6.962	0.710986	0
ENSMUSG00000017264	Exosc10	-0.18252	5.04712	0.768534	0
ENSMUSG00000017286	Glod4	0.156658	5.97566	0.781975	0
ENSMUSG00000017288	Vps53	-0.000429102	5.74819	0.999227	0
ENSMUSG00000017291	Taok1	-0.00134326	8.8135	0.997424	0
ENSMUSG00000017299	Dnttip1	0.0219982	4.3092	0.987814	0
ENSMUSG00000017300	Tnnc2	-0.613062	1.72444	0.708935	0
ENSMUSG00000017307	Acot8	0.608203	4.0656	0.34372	0
ENSMUSG00000017314	Mpp2	-0.263838	5.81325	0.611472	0
ENSMUSG00000017344	Vtn	-0.0961814	5.29323	0.904536	0
ENSMUSG00000017376	Nlk	-0.00361329	7.60546	0.992998	0
ENSMUSG00000017386	Traf4	0.13929	2.04572	0.956807	0
ENSMUSG00000017390	Aldoc	0.183664	10.3739	0.642651	0
ENSMUSG00000017400	Stac2	-0.28299	5.05464	0.573188	0
ENSMUSG00000017404	Rpl19	0.33708	5.62433	0.516096	0
ENSMUSG00000017405	Nek8	0.159965	1.32637	0.951421	0
ENSMUSG00000017412	Cacnb4	0.0322011	8.77909	0.963449	0
ENSMUSG00000017417	Plxdc1	0.155979	4.18011	0.867086	0
ENSMUSG00000017418	Arl5b	-0.186889	4.05052	0.873269	0
ENSMUSG00000017421	Zfp207	-0.072156	6.1593	0.927779	0
ENSMUSG00000017428	Psmd11	0.0237967	6.23774	0.967962	0
ENSMUSG00000017446	C1qtnf1	2.13928	1.12179	0.365055	0
ENSMUSG00000017453	Pipox	-0.698387	1.13405	0.823803	0
ENSMUSG00000017466	Timp2	-0.0880665	9.30009	0.817545	0
ENSMUSG00000017478	Zc3h18	-0.0439007	5.6842	0.952871	0
ENSMUSG00000017485	Top2b	-0.141357	7.26658	0.737082	0
ENSMUSG00000017491	Rarb	-0.264256	2.75774	0.881773	0
ENSMUSG00000017493	Igfbp4	0.165172	5.58319	0.776236	0
ENSMUSG00000017548	Suz12	-0.0294227	5.81832	0.970614	0
ENSMUSG00000017550	Atad5	-0.355387	3.07923	0.758563	0
ENSMUSG00000017561	Crlf3	-0.402708	3.63551	0.641724	0
ENSMUSG00000017607	Tns4	0.445242	0.75575	0.923532	0
ENSMUSG00000017615	Tnfaip1	0.00778128	6.02453	0.989492	0
ENSMUSG00000017631	Abr	0.224882	6.48467	0.616214	0
ENSMUSG00000017639	Rab11fip4	0.138311	6.70858	0.761424	0
ENSMUSG00000017652	Cd40	0.889365	0.273247	0.84053	0
ENSMUSG00000017664	Slc35c2	0.327183	5.25878	0.40034	0
ENSMUSG00000017667	Zfp334	0.21962	4.37352	0.78925	0
ENSMUSG00000017670	Elmo2	-0.0124093	5.53781	0.987253	0
ENSMUSG00000017677	Wsb1	-0.407974	4.56447	0.601268	0
ENSMUSG00000017679	Ttpal	-0.29735	3.6215	0.75085	0
ENSMUSG00000017686	Rhot1	0.110427	5.54945	0.871063	0
ENSMUSG00000017692	Rhbdl3	0.282532	3.43076	0.795492	0
ENSMUSG00000017707	Serinc3	0.0931365	7.4107	0.841366	0
ENSMUSG00000017713	Tha1	-0.684764	1.10447	0.792679	0
ENSMUSG00000017715	Pgs1	-0.0250922	5.41083	0.979624	0
ENSMUSG00000017716	Birc5	-0.307802	1.6622	0.896313	0
ENSMUSG00000017721	Pigt	-0.334452	5.72986	0.623395	0
ENSMUSG00000017723	Wfdc2	0.0826081	1.7683	0.981468	0
ENSMUSG00000017724	Etv4	-0.0543755	3.2595	0.97261	0
ENSMUSG00000017734	Dbndd2	-0.021848	7.42797	0.972979	0
ENSMUSG00000017737	Mmp9	-2.05891	1.26523	0.397298	0
ENSMUSG00000017740	Slc12a5	0.160232	7.27356	0.684628	0
ENSMUSG00000017747	Ghdc	-0.198119	2.6441	0.898178	0
ENSMUSG00000017754	Pltp	-0.105017	4.69769	0.932053	0
ENSMUSG00000017756	Slc12a7	-0.122147	1.27877	0.972979	0
ENSMUSG00000017760	Ctsa	-0.15596	5.63956	0.777977	0
ENSMUSG00000017764	Zswim1	0.466233	3.66413	0.513548	0
ENSMUSG00000017765	Slc12a4	-0.0381461	3.52854	0.979047	0
ENSMUSG00000017774	Myo1c	-0.518609	2.59861	0.756983	0
ENSMUSG00000017776	Crk	-0.00837946	5.27825	0.989872	0
ENSMUSG00000017778	Cox7c	0.587097	8.19607	0.397375	0
ENSMUSG00000017781	Pitpna	0.0839011	7.20229	0.839659	0
ENSMUSG00000017801	Mlx	-0.066763	4.20933	0.948763	0
ENSMUSG00000017802	Retreg3	0.140314	3.81806	0.911882	0
ENSMUSG00000017817	Jph2	-0.76663	1.04587	0.765027	0
ENSMUSG00000017830	Dhx58	-0.353744	0.657296	0.917709	0
ENSMUSG00000017831	Rab5a	0.312449	2.62192	0.886536	0
ENSMUSG00000017837	Nkiras2	-0.613364	2.65756	0.521009	0
ENSMUSG00000017843	Ppp2r5c	-0.0936926	7.57756	0.780481	0
ENSMUSG00000017858	Ift52	0.0878658	4.02457	0.944083	0
ENSMUSG00000017868	Sgk2	0.213994	2.3752	0.91699	0
ENSMUSG00000017897	Eya2	0.542272	2.77109	0.718733	0
ENSMUSG00000017929	B4galt5	0.376332	3.82784	0.633624	0
ENSMUSG00000017943	Gdap1l1	-0.252548	5.8032	0.561029	0
ENSMUSG00000017969	Ptgis	0.514407	1.19507	0.780481	0
ENSMUSG00000017978	Cadps2	0.003855	5.5563	0.995355	0
ENSMUSG00000017999	Ddx27	-0.0634925	5.25908	0.932407	0
ENSMUSG00000018001	Cyth3	-0.798188	3.98726	0.219625	0
ENSMUSG00000018008	Cyth4	0.0441518	3.2594	0.975227	0
ENSMUSG00000018012	Rac3	-0.714868	2.47043	0.617708	0
ENSMUSG00000018040	Rrp7a	0.846134	3.37806	0.230856	0
ENSMUSG00000018042	Cyb5r3	0.351547	5.73058	0.34372	0
ENSMUSG00000018068	Ints2	-0.414941	3.87941	0.581297	0
ENSMUSG00000018076	Med13l	0.0021667	7.78876	0.99656	0
ENSMUSG00000018102	Hist1h2bc	-0.00205539	5.29256	0.997238	0
ENSMUSG00000018126	Baiap2l2	-0.926625	1.09295	0.731727	0
ENSMUSG00000018143	Mafk	-0.303149	2.70307	0.845445	0
ENSMUSG00000018160	Med1	0.11607	6.236	0.833171	0
ENSMUSG00000018166	Erbb3	0.146665	2.18827	0.948475	0
ENSMUSG00000018167	Stard3	-0.151412	4.29104	0.84992	0
ENSMUSG00000018169	Mfng	-0.82655	0.965977	0.790217	0
ENSMUSG00000018171	Vmp1	0.0337623	6.14412	0.970276	0
ENSMUSG00000018189	Uchl5	-0.262398	5.6157	0.46066	0
ENSMUSG00000018196	Glrx2	-0.197836	6.4607	0.607757	0
ENSMUSG00000018199	Trove2	-0.0654387	6.51125	0.908451	0
ENSMUSG00000018209	Stk4	0.270722	5.91796	0.561655	0
ENSMUSG00000018217	Pmp22	-0.20314	4.69042	0.757251	0
ENSMUSG00000018238	Gdf9	-0.0214135	1.10896	0.99656	0
ENSMUSG00000018239	Zcchc10	-0.156992	4.80593	0.850629	0
ENSMUSG00000018286	Psmb6	-0.068658	7.17822	0.868051	0
ENSMUSG00000018287	Spag7	0.822511	6.88766	0.00135329	1
ENSMUSG00000018293	Pfn1	0.612015	2.08821	0.710483	0
ENSMUSG00000018322	Tomm34	0.315609	4.78037	0.573188	0
ENSMUSG00000018326	Ywhab	0.0721741	9.58875	0.792434	0
ENSMUSG00000018334	Ksr1	-0.144272	5.55691	0.857677	0
ENSMUSG00000018339	Gpx3	0.450496	4.55591	0.643674	0
ENSMUSG00000018340	Anxa6	0.0349714	6.95568	0.969354	0
ENSMUSG00000018347	Zkscan6	0.300071	3.33747	0.748924	0
ENSMUSG00000018362	Kpna2	-1.22531	0.272183	0.759653	0
ENSMUSG00000018363	Smurf2	-0.12138	4.41112	0.901791	0
ENSMUSG00000018372	Cep95	0.324954	3.97697	0.728709	0
ENSMUSG00000018377	Vezf1	-0.0345083	6.19418	0.957247	0
ENSMUSG00000018378	Cuedc1	-0.0184071	4.99346	0.98412	0
ENSMUSG00000018379	Srsf1	0.0636557	5.77029	0.937258	0
ENSMUSG00000018381	Abi3	-0.123954	2.72836	0.952871	0
ENSMUSG00000018387	Shroom1	-0.0177142	2.18359	0.994449	0
ENSMUSG00000018395	Kif3a	-0.0130643	7.67252	0.982719	0
ENSMUSG00000018398	Sept8	-0.0341091	7.61758	0.950599	0
ENSMUSG00000018401	Mtmr4	0.169757	6.34188	0.761424	0
ENSMUSG00000018405	Mrm1	-0.284377	3.6007	0.771057	0
ENSMUSG00000018411	Mapt	0.0211843	9.58751	0.964279	0
ENSMUSG00000018412	Kansl1	-0.361784	5.36027	0.321529	0
ENSMUSG00000018415	Gid4	0.112029	5.06588	0.873269	0
ENSMUSG00000018417	Myo1b	-0.488246	4.01926	0.481983	0
ENSMUSG00000018425	Dhx40	-0.229632	4.8418	0.607611	0
ENSMUSG00000018427	Ypel2	0.199849	5.19073	0.764028	0
ENSMUSG00000018428	Akap1	0.0322759	3.58094	0.983589	0
ENSMUSG00000018433	Nol11	-0.188103	5.28805	0.756286	0
ENSMUSG00000018442	Derl2	-0.462513	4.26977	0.36819	0
ENSMUSG00000018446	C1qbp	0.0145882	5.5883	0.982719	0
ENSMUSG00000018449	Rpain	0.315195	3.05534	0.783219	0
ENSMUSG00000018451	6330403K07Rik	0.172009	6.88854	0.705485	0
ENSMUSG00000018459	Slc13a3	-0.0669398	4.70408	0.945741	0
ENSMUSG00000018470	Kcnab3	0.297243	6.39359	0.457882	0
ENSMUSG00000018474	Chd3	0.028472	9.63921	0.961368	0
ENSMUSG00000018476	Kdm6b	0.0592445	3.21713	0.975183	0
ENSMUSG00000018481	Appbp2	-0.123078	5.99362	0.769996	0
ENSMUSG00000018486	Wnt9b	-0.730136	0.791485	0.80507	0
ENSMUSG00000018500	Adora2b	0.68836	1.39683	0.728709	0
ENSMUSG00000018501	Ncor1	-0.0323148	9.04561	0.943888	0
ENSMUSG00000018507	Trpv2	0.240011	3.24288	0.823803	0
ENSMUSG00000018509	Cenpv	0.345191	4.48029	0.611997	0
ENSMUSG00000018537	Pcgf2	-0.0165806	4.61342	0.987465	0
ENSMUSG00000018541	Cwc25	-0.0716419	4.90106	0.937064	0
ENSMUSG00000018547	Pip4k2b	0.395957	5.7901	0.473467	0
ENSMUSG00000018548	Trim37	-0.077414	8.62124	0.853588	0
ENSMUSG00000018554	Ybx2	0.13387	1.83195	0.971983	0
ENSMUSG00000018559	Ctdnep1	-0.213936	5.35052	0.726593	0
ENSMUSG00000018565	Elp5	0.171105	5.75394	0.746108	0
ENSMUSG00000018566	Slc2a4	1.04557	1.28461	0.581297	0
ENSMUSG00000018567	Gabarap	0.195389	6.6072	0.711974	0
ENSMUSG00000018570	2810408A11Rik	-2.52931	0.254436	0.459921	0
ENSMUSG00000018572	Phf23	0.0218953	5.90559	0.981478	0
ENSMUSG00000018574	Acadvl	0.0586593	4.88534	0.949531	0
ENSMUSG00000018581	Dnah11	-0.165214	1.80163	0.96461	0
ENSMUSG00000018583	G3bp1	0.094224	5.51805	0.887665	0
ENSMUSG00000018585	Atox1	0.239816	5.61012	0.573188	0
ENSMUSG00000018589	Glra2	0.685356	2.39051	0.558075	0
ENSMUSG00000018593	Sparc	-0.0137938	9.90764	0.986682	0
ENSMUSG00000018599	Mief2	0.624587	3.20414	0.504122	0
ENSMUSG00000018604	Tbx3	-0.937802	2.02545	0.456232	0
ENSMUSG00000018634	Crhr1	-0.321613	3.19791	0.768534	0
ENSMUSG00000018648	Dusp14	-0.177465	4.9723	0.83019	0
ENSMUSG00000018651	Tada2a	-0.230271	5.51234	0.645406	0
ENSMUSG00000018654	Ikzf1	-0.820155	2.07528	0.428326	0
ENSMUSG00000018659	Pnpo	-0.00737052	5.65109	0.992998	0
ENSMUSG00000018661	Cog1	0.218842	4.007	0.850424	0
ENSMUSG00000018666	Cbx1	0.0552571	7.18769	0.932407	0
ENSMUSG00000018669	Cdk5rap3	-0.0258659	3.97783	0.984455	0
ENSMUSG00000018672	Copz2	0.872562	1.53686	0.728762	0
ENSMUSG00000018677	Slc25a39	-0.121087	6.50513	0.846429	0
ENSMUSG00000018678	Sp2	-0.0869313	3.24307	0.959435	0
ENSMUSG00000018697	Aatf	-0.151406	3.23571	0.893177	0
ENSMUSG00000018698	Lhx1	0.0220363	4.80669	0.984804	0
ENSMUSG00000018707	Dync1h1	-0.120856	9.49772	0.831343	0
ENSMUSG00000018727	Cpsf4l	5.21673	0.797604	0.0996442	0
ENSMUSG00000018733	Pex12	-0.255316	2.39266	0.896618	0
ENSMUSG00000018736	Ndel1	0.238284	5.84505	0.640334	0
ENSMUSG00000018740	Slc25a35	-0.971771	2.09702	0.392611	0
ENSMUSG00000018750	Zbtb4	0.377944	7.07495	0.221777	0
ENSMUSG00000018761	Mpdu1	-0.372792	6.47897	0.353741	0
ENSMUSG00000018765	Fxr2	0.00391763	6.76729	0.994847	0
ENSMUSG00000018770	Atp5g3	0.42575	8.98481	0.233326	0
ENSMUSG00000018774	Cd68	0.245768	3.02011	0.84992	0
ENSMUSG00000018796	Acsl1	0.0537161	5.50666	0.945866	0
ENSMUSG00000018800	Abca5	-0.191126	5.07001	0.788753	0
ENSMUSG00000018809	Smyd4	0.857709	3.60345	0.126637	0
ENSMUSG00000018819	Lsp1	-0.415617	1.16013	0.863396	0
ENSMUSG00000018820	Zfyve27	-0.406107	4.64338	0.458501	0
ENSMUSG00000018821	Avpi1	-0.0289173	5.01451	0.975763	0
ENSMUSG00000018822	Sfrp5	-0.494875	2.38987	0.706054	0
ENSMUSG00000018830	Myh11	0.490642	1.4983	0.865067	0
ENSMUSG00000018841	Rad51d	0.0853411	3.47782	0.950599	0
ENSMUSG00000018845	Unc45b	-0.480444	0.889074	0.912069	0
ENSMUSG00000018846	Pank3	-0.052761	6.44375	0.934806	0
ENSMUSG00000018848	Rars	0.269004	5.34748	0.607496	0
ENSMUSG00000018849	Wwc1	-0.115657	6.07149	0.83561	0
ENSMUSG00000018858	Mrpl58	-0.14113	5.82002	0.841836	0
ENSMUSG00000018861	Fdxr	-0.576812	3.83015	0.515027	0
ENSMUSG00000018865	Sult4a1	0.429494	8.52607	0.357753	0
ENSMUSG00000018882	Mrpl45	0.119619	5.71813	0.836257	0
ENSMUSG00000018899	Irf1	0.261502	2.8224	0.863839	0
ENSMUSG00000018900	Slc22a5	-1.33994	0.66213	0.709933	0
ENSMUSG00000018906	P4ha2	-0.242878	2.22047	0.91699	0
ENSMUSG00000018909	Arrb1	-0.0132692	7.60949	0.9806	0
ENSMUSG00000018919	Tm4sf5	1.2298	0.58474	0.756286	0
ENSMUSG00000018920	Cxcl16	-0.523067	1.21531	0.833318	0
ENSMUSG00000018921	Pelp1	0.0733757	4.79226	0.943305	0
ENSMUSG00000018923	Med11	0.152953	2.17764	0.950599	0
ENSMUSG00000018927	Ccl6	-0.288418	2.00505	0.864878	0
ENSMUSG00000018931	Natd1	-0.0166969	2.8922	0.991722	0
ENSMUSG00000018932	Map2k3	-0.4599	3.54334	0.627358	0
ENSMUSG00000018965	Ywhah	-0.112357	9.5268	0.812133	0
ENSMUSG00000018974	Sart3	-0.00483009	5.05057	0.996117	0
ENSMUSG00000018983	E2f2	0.523465	1.50081	0.823551	0
ENSMUSG00000018995	Nars2	-0.63757	2.46952	0.749797	0
ENSMUSG00000018999	Slc35b4	0.123979	4.74517	0.881644	0
ENSMUSG00000019027	Dnah1	-0.00669396	2.01618	0.997238	0
ENSMUSG00000019039	Dalrd3	0.0512925	5.10665	0.959164	0
ENSMUSG00000019054	Fis1	-0.0354119	7.22799	0.960533	0
ENSMUSG00000019055	Plod1	-0.333596	4.30566	0.651696	0
ENSMUSG00000019066	Rab3d	-0.178773	3.40503	0.898882	0
ENSMUSG00000019080	Mfsd3	0.231725	2.50767	0.907935	0
ENSMUSG00000019082	Slc25a22	0.490441	4.164	0.648926	0
ENSMUSG00000019087	Atp6ap1	-0.0659814	8.99332	0.923532	0
ENSMUSG00000019088	Dnase1l1	0.859406	0.563124	0.772601	0
ENSMUSG00000019102	Aldh3a1	-1.16715	0.794009	0.647397	0
ENSMUSG00000019122	Ccl9	-0.033315	1.04827	0.992812	0
ENSMUSG00000019124	Scrn1	0.064832	7.28136	0.881966	0
ENSMUSG00000019132	BC005537	-0.129383	6.18348	0.770303	0
ENSMUSG00000019139	Isyna1	-0.040188	5.78104	0.965716	0
ENSMUSG00000019143	Hars2	0.225549	4.01166	0.831343	0
ENSMUSG00000019146	Cacng2	0.189958	7.81456	0.576226	0
ENSMUSG00000019158	Tmem160	0.0362071	6.89807	0.952871	0
ENSMUSG00000019173	Rab5c	-0.0657771	6.85443	0.933231	0
ENSMUSG00000019179	Mdh2	-0.146776	8.51923	0.716322	0
ENSMUSG00000019188	H13	-0.00380746	6.15245	0.995173	0
ENSMUSG00000019189	Rnf145	-0.0432298	5.76243	0.96461	0
ENSMUSG00000019194	Scn1b	0.0376123	9.00224	0.948475	0
ENSMUSG00000019210	Atp6v1e1	0.0227326	8.81551	0.960386	0
ENSMUSG00000019214	Chtf18	-2.96916	0.633353	0.288732	0
ENSMUSG00000019230	Lhx9	0.115214	3.37679	0.939335	0
ENSMUSG00000019232	Etnppl	0.313414	4.9558	0.671044	0
ENSMUSG00000019235	Rps6kl1	0.0542691	4.72761	0.956277	0
ENSMUSG00000019254	Ppp1r12c	-0.0436245	5.98799	0.950403	0
ENSMUSG00000019256	Ahr	1.18132	1.95657	0.366408	0
ENSMUSG00000019261	Map1s	-0.110308	5.08404	0.874212	0
ENSMUSG00000019295	Tmem129	0.237549	2.59098	0.911161	0
ENSMUSG00000019297	Nop9	0.635104	2.82913	0.475701	0
ENSMUSG00000019302	Atp6v0a1	0.0162528	8.29672	0.981478	0
ENSMUSG00000019303	Psmc3ip	0.156046	1.20799	0.967548	0
ENSMUSG00000019312	Grb7	-0.612438	1.57179	0.796618	0
ENSMUSG00000019320	Noxo1	1.20073	1.13449	0.749396	0
ENSMUSG00000019326	Aoc3	-1.50583	0.242123	0.743012	0
ENSMUSG00000019338	Zfp687	0.045586	4.31463	0.971983	0
ENSMUSG00000019359	Gdpd2	-0.425847	2.49514	0.792434	0
ENSMUSG00000019362	D8Ertd738e	0.0714773	5.9917	0.92046	0
ENSMUSG00000019368	Sec14l4	-4.00496	0.845123	0.186878	0
ENSMUSG00000019370	Calm3	-0.0853044	9.73638	0.818037	0
ENSMUSG00000019373	Cops3	0.240327	5.11608	0.627358	0
ENSMUSG00000019428	Fkbp8	0.0284778	7.23181	0.963344	0
ENSMUSG00000019432	Ddx39b	-0.0237042	6.4598	0.977895	0
ENSMUSG00000019433	Gipc1	0.545205	4.21931	0.386364	0
ENSMUSG00000019437	Tlcd1	0.221404	4.32343	0.775121	0
ENSMUSG00000019461	Plscr3	0.134248	2.67489	0.945017	0
ENSMUSG00000019467	Arhgef25	-0.410034	6.78195	0.289311	0
ENSMUSG00000019470	Xab2	0.343552	3.88741	0.726384	0
ENSMUSG00000019471	Cdc37	-0.145684	7.05966	0.728709	0
ENSMUSG00000019478	Rab4a	-0.0683868	5.34772	0.930569	0
ENSMUSG00000019487	Trip10	2.59297	0.458141	0.447197	0
ENSMUSG00000019489	Cd70	2.59808	0.393314	0.460341	0
ENSMUSG00000019494	Cops6	0.24296	6.3326	0.445154	0
ENSMUSG00000019505	Ubb	-0.0975607	9.25097	0.79539	0
ENSMUSG00000019518	Ap4m1	0.682461	3.44367	0.465823	0
ENSMUSG00000019528	Gyg	-0.166005	4.23374	0.850623	0
ENSMUSG00000019539	Rcn3	-0.180228	2.51658	0.945949	0
ENSMUSG00000019558	Slc6a8	0.297578	5.36293	0.573188	0
ENSMUSG00000019564	Arid3a	0.566116	3.21754	0.548147	0
ENSMUSG00000019578	Ubxn6	-0.178795	5.98994	0.625241	0
ENSMUSG00000019579	Mydgf	-0.261907	4.946	0.605292	0
ENSMUSG00000019590	Cyb561	0.167763	5.01761	0.799791	0
ENSMUSG00000019647	Sema6a	0.217172	5.95442	0.786903	0
ENSMUSG00000019659	Ccdc12	0.127734	4.88302	0.856165	0
ENSMUSG00000019689	Fmc1	0.0944956	6.956	0.867606	0
ENSMUSG00000019699	Akt3	-0.0806865	6.8192	0.853588	0
ENSMUSG00000019710	Mrpl24	0.114607	5.50865	0.786191	0
ENSMUSG00000019715	Gle1	0.178596	5.05286	0.810385	0
ENSMUSG00000019718	L3hypdh	-1.26314	1.79581	0.344261	0
ENSMUSG00000019726	Lyst	-0.420812	5.46675	0.36403	0
ENSMUSG00000019731	Slc35e1	0.183833	3.97267	0.856454	0
ENSMUSG00000019734	Tmc4	-0.200788	1.35924	0.954807	0
ENSMUSG00000019737	Syne4	0.284267	1.89079	0.937572	0
ENSMUSG00000019738	Polr2i	-0.110492	5.92755	0.856822	0
ENSMUSG00000019761	Krt10	0.501698	2.36671	0.783219	0
ENSMUSG00000019762	Iyd	-0.22144	0.873957	0.952871	0
ENSMUSG00000019763	Rmnd1	0.526799	4.00356	0.522024	0
ENSMUSG00000019767	Ccdc170	-0.794359	0.663433	0.769697	0
ENSMUSG00000019768	Esr1	-0.637925	1.3138	0.760172	0
ENSMUSG00000019772	Vip	-0.0992215	3.79123	0.943166	0
ENSMUSG00000019773	Fbxo5	1.24204	1.09153	0.510299	0
ENSMUSG00000019774	Mtrf1l	0.210722	3.21856	0.850623	0
ENSMUSG00000019775	Rgs17	0.0876688	7.0712	0.845726	0
ENSMUSG00000019777	Hdac2	-0.119058	5.81758	0.816939	0
ENSMUSG00000019782	Rwdd1	0.36627	5.14496	0.486811	0
ENSMUSG00000019785	Clvs2	0.454385	3.47461	0.579411	0
ENSMUSG00000019787	Trdn	0.376279	2.81114	0.841108	0
ENSMUSG00000019789	Hey2	0.0526044	1.44454	0.987253	0
ENSMUSG00000019790	Stxbp5	-0.120261	5.80161	0.792434	0
ENSMUSG00000019791	Hint3	0.171236	3.14324	0.897627	0
ENSMUSG00000019792	Trmt11	0.289462	3.44137	0.768534	0
ENSMUSG00000019794	Katna1	-0.389449	3.14966	0.681753	0
ENSMUSG00000019795	Pcmt1	-0.0320143	7.07523	0.955653	0
ENSMUSG00000019796	Lrp11	-0.146185	4.97407	0.837095	0
ENSMUSG00000019797	1700021F05Rik	-0.104305	4.78191	0.851146	0
ENSMUSG00000019802	Sec63	0.0486698	6.36945	0.943305	0
ENSMUSG00000019803	Nr2e1	-0.0596796	2.33544	0.978498	0
ENSMUSG00000019804	Snx3	0.483871	5.80399	0.468896	0
ENSMUSG00000019806	Aig1	0.0134359	6.63458	0.981478	0
ENSMUSG00000019808	Adat2	0.702881	1.51366	0.771628	0
ENSMUSG00000019809	Pex3	0.0631549	5.06951	0.931296	0
ENSMUSG00000019810	Fuca2	-0.00607699	3.91194	0.995664	0
ENSMUSG00000019813	Cep57l1	-0.0190832	2.87331	0.992107	0
ENSMUSG00000019814	Ltv1	-0.0562637	3.65637	0.970614	0
ENSMUSG00000019817	Plagl1	0.147851	4.17933	0.881773	0
ENSMUSG00000019818	Cd164	0.165261	4.49646	0.821363	0
ENSMUSG00000019820	Utrn	-0.14558	5.76694	0.792434	0
ENSMUSG00000019822	Smpd2	0.75617	3.87801	0.285859	0
ENSMUSG00000019823	Mical1	-0.184799	2.98215	0.916105	0
ENSMUSG00000019826	Zbtb24	-0.115304	2.14305	0.959164	0
ENSMUSG00000019828	Grm1	-0.205122	6.74789	0.549625	0
ENSMUSG00000019831	Wasf1	-0.0713809	6.1299	0.896618	0
ENSMUSG00000019832	Rab32	-0.386133	2.04363	0.786177	0
ENSMUSG00000019837	Gtf3c6	-0.129103	5.94308	0.775121	0
ENSMUSG00000019838	Slc16a10	0.556966	0.578942	0.866882	0
ENSMUSG00000019841	Rev3l	-0.325106	5.19984	0.525001	0
ENSMUSG00000019842	Traf3ip2	1.12976	0.872024	0.507687	0
ENSMUSG00000019843	Fyn	0.0669842	6.87703	0.920298	0
ENSMUSG00000019845	Tube1	-0.481616	1.76843	0.824915	0
ENSMUSG00000019846	Lama4	0.517563	2.74395	0.706766	0
ENSMUSG00000019848	Popdc3	-0.515937	0.541062	0.887136	0
ENSMUSG00000019849	Prep	-0.184024	3.67039	0.866011	0
ENSMUSG00000019851	Perp	0.72748	1.87929	0.743012	0
ENSMUSG00000019852	Arfgef3	-0.0346219	7.36107	0.948475	0
ENSMUSG00000019853	Hebp2	-0.107376	3.27835	0.952871	0
ENSMUSG00000019854	Reps1	-0.427534	3.45797	0.639257	0
ENSMUSG00000019856	Fam184a	0.14691	5.70736	0.765902	0
ENSMUSG00000019857	Asf1a	-0.344939	4.60422	0.524066	0
ENSMUSG00000019861	Gopc	-0.21263	5.26982	0.699132	0
ENSMUSG00000019863	Qrsl1	-0.15544	3.90264	0.900472	0
ENSMUSG00000019864	Rtn4ip1	0.352778	3.48692	0.750097	0
ENSMUSG00000019866	Crybg1	-0.120978	0.665948	0.981522	0
ENSMUSG00000019868	Vta1	0.47768	3.49263	0.51085	0
ENSMUSG00000019872	Smpdl3a	0.0899182	3.38533	0.952501	0
ENSMUSG00000019873	Reep3	-0.334617	5.63024	0.52042	0
ENSMUSG00000019874	Fabp7	0.357097	4.38575	0.726384	0
ENSMUSG00000019876	Pkib	-0.365199	4.444	0.59499	0
ENSMUSG00000019877	Serinc1	-0.24224	8.26789	0.445154	0
ENSMUSG00000019878	Hsf2	-0.0975656	5.32908	0.888067	0
ENSMUSG00000019880	Rspo3	0.355858	4.80189	0.517438	0
ENSMUSG00000019883	Echdc1	0.148462	3.79986	0.89353	0
ENSMUSG00000019888	Mgat4c	0.0392536	4.83227	0.963449	0
ENSMUSG00000019889	Ptprk	-0.203035	5.26465	0.681298	0
ENSMUSG00000019890	Nts	-0.0507709	2.92608	0.978498	0
ENSMUSG00000019891	Dcbld1	0.31068	3.14511	0.776326	0
ENSMUSG00000019892	Lrriq1	0.0983126	3.46277	0.952871	0
ENSMUSG00000019894	Slc6a15	-0.0837405	3.26501	0.964324	0
ENSMUSG00000019897	Ccdc59	-0.00307983	6.08993	0.995664	0
ENSMUSG00000019899	Lama2	0.349445	2.60392	0.775771	0
ENSMUSG00000019906	Lin7a	0.233522	6.29189	0.697075	0
ENSMUSG00000019907	Ppp1r12a	0.136542	7.6916	0.724453	0
ENSMUSG00000019913	Sim1	0.394456	0.30935	0.937755	0
ENSMUSG00000019916	P4ha1	0.294369	4.02942	0.69205	0
ENSMUSG00000019917	Sept10	-0.375168	3.55421	0.602803	0
ENSMUSG00000019920	Lims1	-0.168465	2.93624	0.921911	0
ENSMUSG00000019923	Zwint	0.38276	7.77702	0.387322	0
ENSMUSG00000019927	Ube2d1	0.0209314	4.12467	0.985427	0
ENSMUSG00000019929	Dcn	-0.0486648	5.32288	0.948475	0
ENSMUSG00000019933	Mrln	-0.770419	0.810385	0.832671	0
ENSMUSG00000019935	Slc17a8	-0.0871727	1.49679	0.977128	0
ENSMUSG00000019942	Cdk1	-1.00255	0.35911	0.795932	0
ENSMUSG00000019943	Atp2b1	-0.0916914	10.3942	0.780481	0
ENSMUSG00000019944	Rhobtb1	0.862663	1.81595	0.639331	0
ENSMUSG00000019945	1700040L02Rik	-0.0884207	0.94669	0.980808	0
ENSMUSG00000019947	Arid5b	0.0752675	5.93175	0.887714	0
ENSMUSG00000019948	Actr6	-0.376331	4.48787	0.43401	0
ENSMUSG00000019951	Uhrf1bp1l	-0.000401866	6.25172	0.999234	0
ENSMUSG00000019952	Poc1b	-0.146048	3.55254	0.920298	0
ENSMUSG00000019960	Dusp6	0.070655	4.76026	0.965038	0
ENSMUSG00000019961	Tmpo	0.289217	4.33661	0.753927	0
ENSMUSG00000019966	Kitl	-0.0502843	5.29177	0.948827	0
ENSMUSG00000019969	Psen1	-0.360804	4.82534	0.537316	0
ENSMUSG00000019970	Sgk1	0.259351	4.55226	0.731727	0
ENSMUSG00000019971	Cep290	-0.0961781	6.10661	0.84992	0
ENSMUSG00000019975	Ikbip	-0.0976332	4.15505	0.911641	0
ENSMUSG00000019977	Hbs1l	-0.476836	4.43828	0.455147	0
ENSMUSG00000019978	Epb41l2	0.154266	6.4079	0.810497	0
ENSMUSG00000019979	Apaf1	0.484634	2.01114	0.810497	0
ENSMUSG00000019982	Myb	-0.96658	1.1386	0.673978	0
ENSMUSG00000019984	Med23	0.317754	3.82724	0.760179	0
ENSMUSG00000019986	Ahi1	-0.122034	8.85622	0.78825	0
ENSMUSG00000019987	Arg1	1.20371	0.789809	0.681298	0
ENSMUSG00000019988	Nedd1	0.0555477	1.39776	0.985465	0
ENSMUSG00000019989	Enpp3	0.516288	1.05891	0.869143	0
ENSMUSG00000019990	Pde7b	0.0158864	2.85404	0.994449	0
ENSMUSG00000019996	Map7	-0.0292394	6.33841	0.975497	0
ENSMUSG00000019997	Ctgf	1.11629	3.06709	0.289478	0
ENSMUSG00000019998	Stx7	-0.0301372	6.07969	0.970614	0
ENSMUSG00000020000	Moxd1	-0.416069	1.29536	0.870058	0
ENSMUSG00000020003	Pex7	0.184993	3.594	0.86156	0
ENSMUSG00000020009	Ifngr1	-0.332082	3.89259	0.659473	0
ENSMUSG00000020014	Cfap54	-0.900039	2.45941	0.387322	0
ENSMUSG00000020015	Cdk17	-0.154712	6.01356	0.776236	0
ENSMUSG00000020017	Hal	0.208194	0.602105	0.956277	0
ENSMUSG00000020018	Snrpf	0.0543458	2.462	0.979624	0
ENSMUSG00000020019	Ntn4	-0.135194	3.91424	0.874212	0
ENSMUSG00000020021	Fgd6	-0.276788	2.38182	0.865067	0
ENSMUSG00000020022	Ndufa12	-0.181002	7.73017	0.641157	0
ENSMUSG00000020023	Tmcc3	0.186373	5.48333	0.723405	0
ENSMUSG00000020024	Cep83	-0.0471463	5.76039	0.948475	0
ENSMUSG00000020027	Socs2	0.0252817	5.02826	0.979624	0
ENSMUSG00000020029	Nudt4	-0.0899745	7.15852	0.840001	0
ENSMUSG00000020032	Nuak1	0.073009	6.70922	0.860365	0
ENSMUSG00000020034	Tcp11l2	0.145764	2.71057	0.948475	0
ENSMUSG00000020037	Rfx4	0.353884	3.84473	0.629305	0
ENSMUSG00000020038	Cry1	-0.2312	3.97668	0.76966	0
ENSMUSG00000020042	Btbd11	-0.0562611	4.66625	0.954807	0
ENSMUSG00000020044	Timp3	-0.105447	7.07533	0.810497	0
ENSMUSG00000020048	Hsp90b1	0.15401	8.20552	0.687544	0
ENSMUSG00000020051	Pah	1.52152	0.242471	0.758112	0
ENSMUSG00000020052	Ascl1	-0.314799	2.41682	0.829707	0
ENSMUSG00000020053	Igf1	0.156473	4.09621	0.866011	0
ENSMUSG00000020056	Washc3	-0.742126	2.92724	0.450216	0
ENSMUSG00000020061	Mybpc1	-0.680849	2.91338	0.483065	0
ENSMUSG00000020063	Sirt1	-0.230105	3.45045	0.851459	0
ENSMUSG00000020064	Herc4	-0.362011	4.53864	0.59004	0
ENSMUSG00000020067	Mypn	-0.659505	1.52021	0.702174	0
ENSMUSG00000020069	Hnrnph3	0.300928	5.10902	0.66137	0
ENSMUSG00000020070	Rufy2	-0.114264	6.4157	0.84992	0
ENSMUSG00000020072	Pbld2	-1.38584	0.673717	0.627358	0
ENSMUSG00000020074	Ccar1	0.113806	6.59576	0.776236	0
ENSMUSG00000020075	Ddx21	-0.22321	5.72469	0.653425	0
ENSMUSG00000020076	Ddx50	-0.0616691	6.03576	0.923363	0
ENSMUSG00000020077	Srgn	1.37943	2.06383	0.192242	0
ENSMUSG00000020078	Vps26a	-0.0409576	4.09155	0.97452	0
ENSMUSG00000020079	Supv3l1	-0.59655	4.0101	0.380118	0
ENSMUSG00000020080	Hkdc1	-0.00450148	1.64419	0.997779	0
ENSMUSG00000020083	2010107G23Rik	0.121091	3.9523	0.881966	0
ENSMUSG00000020085	Aifm2	0.2973	2.86495	0.853588	0
ENSMUSG00000020086	H2afy2	-0.453517	2.53566	0.736945	0
ENSMUSG00000020087	Tysnd1	-0.340061	3.85887	0.641724	0
ENSMUSG00000020088	Sar1a	0.102785	5.7897	0.859405	0
ENSMUSG00000020089	Ppa1	-0.120126	5.99646	0.818037	0
ENSMUSG00000020090	Npffr1	0.322409	2.10653	0.874212	0
ENSMUSG00000020091	Eif4ebp2	0.0211646	5.63137	0.982719	0
ENSMUSG00000020092	Pald1	0.335406	1.73117	0.908092	0
ENSMUSG00000020096	Tbata	-0.551314	1.94491	0.790839	0
ENSMUSG00000020097	Sgpl1	0.25997	3.99284	0.752958	0
ENSMUSG00000020098	Pcbd1	0.323527	3.01608	0.801579	0
ENSMUSG00000020099	Unc5b	0.0789927	5.00473	0.937531	0
ENSMUSG00000020100	Slc29a3	-0.154007	5.04516	0.829936	0
ENSMUSG00000020101	Vsir	-0.360333	4.47495	0.50482	0
ENSMUSG00000020102	Slc16a7	-0.0832442	4.05558	0.943305	0
ENSMUSG00000020105	Lrig3	-0.132759	2.58646	0.948811	0
ENSMUSG00000020107	Anapc16	0.0843466	5.68626	0.918191	0
ENSMUSG00000020108	Ddit4	0.500246	5.54328	0.276809	0
ENSMUSG00000020109	Dnajb12	0.182302	4.37276	0.842197	0
ENSMUSG00000020111	Micu1	-0.0962392	6.10541	0.825345	0
ENSMUSG00000020114	Cand1	-0.070336	5.89239	0.898369	0
ENSMUSG00000020115	Tbk1	-0.0342516	3.58716	0.981478	0
ENSMUSG00000020116	Pno1	-0.341338	3.64259	0.673978	0
ENSMUSG00000020120	Plek	0.0583288	3.39906	0.970614	0
ENSMUSG00000020121	Srgap1	-0.0643162	6.05249	0.927259	0
ENSMUSG00000020122	Egfr	0.582819	3.29815	0.475701	0
ENSMUSG00000020124	Usp15	-0.00159023	6.1869	0.997779	0
ENSMUSG00000020128	Vps54	0.273754	3.0735	0.805098	0
ENSMUSG00000020130	Tbc1d15	-0.0661469	4.8154	0.937531	0
ENSMUSG00000020131	Pcsk4	-0.382314	2.19963	0.866166	0
ENSMUSG00000020132	Rab21	0.10959	6.06381	0.814234	0
ENSMUSG00000020133	2310011J03Rik	0.173412	4.29742	0.865067	0
ENSMUSG00000020134	Peli1	0.0237236	5.59644	0.975497	0
ENSMUSG00000020135	Apc2	-0.213894	5.12805	0.755466	0
ENSMUSG00000020137	Thap2	-0.38001	5.14752	0.393154	0
ENSMUSG00000020140	Lgr5	0.117422	2.80134	0.950599	0
ENSMUSG00000020142	Slc1a4	0.0903556	5.19658	0.898369	0
ENSMUSG00000020143	Dock2	-0.970508	2.14794	0.332342	0
ENSMUSG00000020149	Rab1a	0.0297087	5.93339	0.972979	0
ENSMUSG00000020150	Gamt	-0.120215	4.25696	0.906877	0
ENSMUSG00000020151	Ptprr	-0.130601	4.81286	0.846107	0
ENSMUSG00000020152	Actr2	-0.114787	6.49745	0.842411	0
ENSMUSG00000020153	Ndufs7	0.0221195	6.95019	0.975604	0
ENSMUSG00000020154	Ptprb	-0.240639	4.71967	0.792434	0
ENSMUSG00000020156	Mum1	-0.066655	4.55906	0.946421	0
ENSMUSG00000020160	Meis1	-0.084952	4.13694	0.946421	0
ENSMUSG00000020163	Uqcr11	0.0833369	7.59914	0.865067	0
ENSMUSG00000020166	Cnot2	0.356809	5.00422	0.541795	0
ENSMUSG00000020167	Tcf3	-0.208326	3.80166	0.833731	0
ENSMUSG00000020170	Frs2	-0.220742	4.71854	0.756983	0
ENSMUSG00000020171	Yeats4	-0.00593927	6.47036	0.992292	0
ENSMUSG00000020173	Cobl	-0.249621	6.12097	0.519285	0
ENSMUSG00000020175	Rab36	-0.326557	4.23923	0.698754	0
ENSMUSG00000020176	Grb10	0.219609	4.07161	0.769996	0
ENSMUSG00000020178	Adora2a	-0.703854	4.46724	0.294451	0
ENSMUSG00000020180	Snrpd3	-0.197447	7.19514	0.589523	0
ENSMUSG00000020181	Nav3	-0.0740075	7.283	0.907696	0
ENSMUSG00000020182	Ddc	-0.200347	4.50108	0.829494	0
ENSMUSG00000020183	Cpm	0.0481511	3.55698	0.976191	0
ENSMUSG00000020184	Mdm2	-0.0227816	5.52006	0.982211	0
ENSMUSG00000020186	Csrp2	0.380853	3.47971	0.675756	0
ENSMUSG00000020189	Osbpl8	-0.173971	5.37654	0.772646	0
ENSMUSG00000020190	Mknk2	-0.0968982	3.57004	0.944083	0
ENSMUSG00000020191	4930415F15Rik	-1.76429	0.842957	0.510309	0
ENSMUSG00000020196	Cabin1	-0.162905	5.88745	0.790839	0
ENSMUSG00000020198	Ap3d1	-0.243813	7.86643	0.412431	0
ENSMUSG00000020205	Phlda1	-0.112256	5.397	0.853351	0
ENSMUSG00000020211	Sf3a2	0.0360081	4.20792	0.980205	0
ENSMUSG00000020212	Mdm1	0.327955	1.31318	0.919249	0
[truncated: 13,397 more rows]

## Sheet: Foglio1
Tbx1 +/- (+vB12) vs Tbx1+/- (PBS)
EnsemblGeneID	Symbol	logFC	logCPM	FDR	DE_flag
ENSMUSG00000079429	Mroh2a	-6.71786	4.28165	3.85114e-34	-1
ENSMUSG00000047048	Olfr432	-5.63012	2.04754	3.57148e-06	-1
ENSMUSG00000114055	AC148334.2	-5.59006	1.06013	2.73769e-05	-1
ENSMUSG00000074067	Gm10619	-5.51612	1.25	2.55474e-05	-1
ENSMUSG00000112831	AC167229.2	-5.46888	0.916323	7.23147e-05	-1
ENSMUSG00000041805	Pramel1	-5.37561	1.74534	1.87532e-05	-1
ENSMUSG00000071770	Rhox4e	-5.34698	0.724915	7.20795e-05	-1
ENSMUSG00000112874	AC115805.2	-5.26667	0.748709	8.18086e-05	-1
ENSMUSG00000029685	Asb15	-5.1284	0.94046	0.000103135	-1
ENSMUSG00000099373	Gm19667	-5.08884	0.662391	0.00280137	-1
ENSMUSG00000067219	Nipal1	-5.08769	0.844568	0.00166724	-1
ENSMUSG00000036109	Mbnl3	-5.01569	0.809031	0.000695246	-1
ENSMUSG00000112679	AC155644.2	-4.97269	0.598355	0.000529596	-1
ENSMUSG00000098630	Gm27198	-4.86425	0.666268	0.00112843	-1
ENSMUSG00000017446	C1qtnf1	-4.82335	1.12179	0.00281863	-1
ENSMUSG00000049797	Olfr642	-4.76299	0.947286	0.00163438	-1
ENSMUSG00000079639	Rhox4a	-4.75705	1.25183	0.000180229	-1
ENSMUSG00000036083	Slc17a3	-4.74665	0.45974	0.00658804	-1
ENSMUSG00000049041	Olfr398	-4.7418	0.290034	0.000245691	-1
ENSMUSG00000024575	Pde6a	-4.71507	1.09435	7.3541e-05	-1
ENSMUSG00000056018	Ccdc7b	-4.67361	0.465247	0.00362031	-1
ENSMUSG00000046589	Lrrc8e	-4.63398	0.307321	0.0135513	-1
ENSMUSG00000113099	AC124179.1	-4.62219	0.899474	0.00850287	-1
ENSMUSG00000090874	Olfr733	-4.59692	0.741516	0.0099596	-1
ENSMUSG00000084999	Gm15839	-4.59453	2.71318	5.80863e-11	-1
ENSMUSG00000099928	Gm29202	-4.56024	0.596726	0.013359	-1
ENSMUSG00000036172	Cd200r3	-4.55154	0.744995	0.000110075	-1
ENSMUSG00000049230	Gm9833	-4.53024	1.3926	0.00046092	-1
ENSMUSG00000101965	Gm29129	-4.52263	0.27547	0.00153967	-1
ENSMUSG00000079173	Zan	-4.50454	0.679566	0.011566	-1
ENSMUSG00000004344	Gpx5	-4.50128	0.901987	0.00168169	-1
ENSMUSG00000063583	Olfr1410	-4.49774	0.674565	0.00458905	-1
ENSMUSG00000070368	Prok1	-4.49239	0.865674	0.0035841	-1
ENSMUSG00000045581	Olfr710	-4.46652	0.765237	0.00524303	-1
ENSMUSG00000107730	Gm44238	-4.45626	0.811477	9.23072e-05	-1
ENSMUSG00000097852	4933405D12Rik	-4.4514	0.562416	0.00918412	-1
ENSMUSG00000108941	D530014G21Rik	-4.43702	0.620283	0.00177959	-1
ENSMUSG00000029322	Plac8	-4.42504	0.843733	0.00078176	-1
ENSMUSG00000054626	Xlr	-4.40018	0.917187	0.00426623	-1
ENSMUSG00000058152	Chsy3	-4.39325	0.668983	0.000430088	-1
ENSMUSG00000111822	AC156801.2	-4.37189	0.552632	0.000264234	-1
ENSMUSG00000075217	4833423E24Rik	-4.31825	0.546027	0.0155752	-1
ENSMUSG00000029830	Svopl	-4.29116	0.756443	0.00823363	-1
ENSMUSG00000114541	AC155234.1	-4.29102	0.386809	0.0119918	-1
ENSMUSG00000094313	Vmn1r61	-4.23846	0.398662	0.0161121	-1
ENSMUSG00000105401	Gm42949	-4.20739	0.404493	0.0119312	-1
ENSMUSG00000038622	Med30	-4.18554	0.976556	0.0067708	-1
ENSMUSG00000097812	Gm26812	-4.18361	1.05487	0.00247349	-1
ENSMUSG00000078954	Arhgap8	-4.17297	1.01539	0.0197857	-1
ENSMUSG00000114538	AC117608.1	-4.17296	0.98303	0.000608181	-1
ENSMUSG00000108062	Gm44028	-4.17109	0.794833	0.0146493	-1
ENSMUSG00000072605	Gm10376	-4.17074	0.720786	0.00974222	-1
ENSMUSG00000030149	Klrk1	-4.16719	0.713892	0.00527322	-1
ENSMUSG00000023995	Tspo2	-4.16395	0.883231	0.00354956	-1
ENSMUSG00000025955	Akr1cl	-4.15989	0.474893	0.0180278	-1
ENSMUSG00000109228	Fam81b	-4.15934	0.889447	0.0017873	-1
ENSMUSG00000067545	Olfr1419	-4.13881	0.380336	0.0102766	-1
ENSMUSG00000090505	Gm3486	-4.13475	0.580225	0.0261628	-1
ENSMUSG00000091694	Apol11b	-4.13401	0.56769	0.0110506	-1
ENSMUSG00000089696	Gm4778	-4.12881	0.449763	0.0169189	-1
ENSMUSG00000085856	Gm12050	-4.1202	0.946984	0.00681801	-1
ENSMUSG00000110140	5430421F17Rik	-4.11091	0.609469	0.0123953	-1
ENSMUSG00000028214	Gem	-4.1056	0.304398	0.0458921	-1
ENSMUSG00000109722	Gm10578	-4.0699	0.320048	0.0154248	-1
ENSMUSG00000021791	Dydc2	-4.06482	0.454091	0.014594	-1
ENSMUSG00000100550	2310039L15Rik	-4.06463	0.400926	0.0118287	-1
ENSMUSG00000050030	Olfr728	-4.05327	0.55593	0.0247111	-1
ENSMUSG00000032099	Pate4	-4.03263	0.339276	0.00769347	-1
ENSMUSG00000021335	Slc17a1	-4.01209	1.51043	0.000742599	-1
ENSMUSG00000021135	Slc10a1	-4.00242	0.434185	0.025585	-1
ENSMUSG00000054161	Fam83e	-3.98815	0.816787	0.0157427	-1
ENSMUSG00000001583	Tnk1	-3.9862	0.585979	0.0399523	-1
ENSMUSG00000062083	Rpl13a-ps1	-3.98384	0.88109	0.0078901	-1
ENSMUSG00000060332	Tmc2	-3.94912	0.694123	0.0298225	-1
ENSMUSG00000092077	Olfr101	-3.94283	0.605336	0.0322624	-1
ENSMUSG00000114828	CT009713.10	-3.92855	0.846941	0.0171752	-1
ENSMUSG00000051354	Samd3	-3.90949	0.859938	0.011762	-1
ENSMUSG00000053687	Dpep2	-3.88028	0.686724	0.0246159	-1
ENSMUSG00000100905	Gm28075	-3.84537	0.565149	0.0390798	-1
ENSMUSG00000105102	Gm35507	-3.83189	0.421551	0.00424719	-1
ENSMUSG00000074783	AU019990	-3.82949	0.332396	0.0373298	-1
ENSMUSG00000054892	Txk	-3.82177	0.712867	0.00818725	-1
ENSMUSG00000113267	AC161180.2	-3.79982	0.761487	0.0184976	-1
ENSMUSG00000101540	Gm28465	-3.78764	0.835887	0.0121999	-1
ENSMUSG00000101394	Gm28183	-3.76344	0.803415	0.0279276	-1
ENSMUSG00000109672	Gm45639	-3.74914	1.09739	0.0297706	-1
ENSMUSG00000079304	4933413G19Rik	-3.74866	0.757214	0.0152531	-1
ENSMUSG00000101869	Gm29500	-3.70831	0.736262	0.029093	-1
ENSMUSG00000005107	Slc2a9	-3.70506	2.25325	7.3541e-05	-1
ENSMUSG00000085376	Gm14508	-3.70126	0.767346	0.035907	-1
ENSMUSG00000086430	4930551O13Rik	-3.69477	0.52311	0.0415836	-1
ENSMUSG00000094898	Vmn1r201	-3.6782	0.296861	0.0379855	-1
ENSMUSG00000096167	Olfr887	-3.67377	0.459129	0.030026	-1
ENSMUSG00000113092	CR974485.1	-3.67023	0.483644	0.0413689	-1
ENSMUSG00000079633	Rhox4d	-3.64907	0.576973	0.0306905	-1
ENSMUSG00000113746	AC130222.1	-3.64614	0.670626	0.0303071	-1
ENSMUSG00000048697	Vmn1r26	-3.63221	0.55485	0.0165423	-1
ENSMUSG00000023000	Dhh	-3.6288	0.452798	0.0490225	-1
ENSMUSG00000097312	Gm26870	-3.62078	3.18945	3.07623e-09	-1
ENSMUSG00000057280	Musk	-3.60681	0.593151	0.0104019	-1
ENSMUSG00000025194	Abcc2	-3.60493	0.661669	0.00831371	-1
ENSMUSG00000030468	Siglecg	-3.59834	0.496691	0.033344	-1
ENSMUSG00000036330	Slc18a1	-3.58698	0.420762	0.0270826	-1
ENSMUSG00000031103	Elf4	-3.56703	0.417425	0.041641	-1
ENSMUSG00000110171	Olfr484	-3.542	0.633003	0.0203498	-1
ENSMUSG00000025271	Pfkfb1	-3.54151	0.567275	0.0481447	-1
ENSMUSG00000113415	AC155230.1	-3.53691	1.23135	0.0242664	-1
ENSMUSG00000049011	Olfr729	-3.53363	0.511326	0.0424435	-1
ENSMUSG00000086978	4933435F18Rik	-3.52692	1.50134	0.0101094	-1
ENSMUSG00000026009	Icos	-3.50836	0.801597	0.0413689	-1
ENSMUSG00000114390	AC124680.1	-3.50699	0.556489	0.0448075	-1
ENSMUSG00000114161	AL606496.1	-3.47839	0.472179	0.0455004	-1
ENSMUSG00000043873	Chil5	-3.46601	1.17882	0.00182937	-1
ENSMUSG00000022595	Lypd2	-3.46381	0.628341	0.0169261	-1
ENSMUSG00000001131	Timp1	-3.44109	0.423678	0.0383956	-1
ENSMUSG00000095577	Gm6619	-3.43969	0.253047	0.0180448	-1
ENSMUSG00000084947	Gm15594	-3.43329	0.948481	0.00454178	-1
ENSMUSG00000087654	Gm12256	-3.41005	0.225316	0.0364355	-1
ENSMUSG00000034329	Brip1	-3.40684	0.621579	0.0364419	-1
ENSMUSG00000068587	Mgam	-3.38265	0.910052	0.0352456	-1
ENSMUSG00000029254	Stap1	-3.36823	1.32332	0.00106823	-1
ENSMUSG00000046585	Cfap58	-3.36758	0.662657	0.0334307	-1
ENSMUSG00000064201	Krt2	-3.32837	0.664726	0.0498621	-1
ENSMUSG00000074061	Fbxw19	-3.29189	0.941991	0.0075679	-1
ENSMUSG00000056054	S100a8	-3.18721	2.69063	3.76666e-06	-1
ENSMUSG00000070985	Acnat1	-3.12329	0.669943	0.0460606	-1
ENSMUSG00000075014	Gm10800	-3.08193	3.3262	1.01617e-05	-1
ENSMUSG00000038527	C1rl	-3.01945	1.15266	0.0108785	-1
ENSMUSG00000002831	Plin4	-2.98464	1.16128	0.0407305	-1
ENSMUSG00000074336	Apoc4	-2.94995	0.873269	0.0069212	-1
ENSMUSG00000056071	S100a9	-2.93306	2.49199	1.81095e-05	-1
ENSMUSG00000026616	Cr2	-2.89664	1.512	0.000129532	-1
ENSMUSG00000039196	Orm1	-2.8519	0.896498	0.00970674	-1
ENSMUSG00000030344	Akap3	-2.81866	0.781798	0.0484837	-1
ENSMUSG00000094396	Vmn2r124	-2.7722	0.534472	0.0253604	-1
ENSMUSG00000020330	Hmmr	-2.7652	0.64588	0.034447	-1
ENSMUSG00000038357	Camp	-2.75945	0.554756	0.0470389	-1
ENSMUSG00000048442	Smim5	-2.75269	0.807888	0.028944	-1
ENSMUSG00000047953	Gp5	-2.72892	1.16973	0.0259477	-1
ENSMUSG00000089940	Gm4117	-2.70349	1.31329	0.0213677	-1
ENSMUSG00000085310	Gm11491	-2.70192	1.16027	0.00375144	-1
ENSMUSG00000037762	Slc16a9	-2.70029	1.60832	0.000110075	-1
ENSMUSG00000105945	Gm43570	-2.69557	0.884085	0.0407305	-1
ENSMUSG00000111232	AC113291.3	-2.68522	1.39953	0.0104584	-1
ENSMUSG00000054580	Pla2r1	-2.62622	0.874755	0.0414297	-1
ENSMUSG00000032487	Ptgs2	-2.61234	1.2551	0.000764339	-1
ENSMUSG00000055809	Dnaaf3	-2.60462	0.538246	0.03177	-1
ENSMUSG00000048226	Olfr1212	-2.60328	1.06422	0.0378257	-1
ENSMUSG00000087660	B230398E01Rik	-2.53676	1.09435	0.0487504	-1
ENSMUSG00000024521	Pmaip1	-2.52338	0.464198	0.0249648	-1
ENSMUSG00000026630	Batf3	-2.49053	0.974536	0.0309164	-1
ENSMUSG00000028011	Tdo2	-2.46851	1.28583	0.0130801	-1
ENSMUSG00000013707	Tnfaip8l2	-2.45425	1.21017	0.0108785	-1
ENSMUSG00000054612	Mgmt	-2.42159	1.29017	0.00850287	-1
ENSMUSG00000030116	Mfap5	-2.40709	0.728905	0.0239403	-1
ENSMUSG00000076911	Traj18	-2.34002	0.963305	0.0412076	-1
ENSMUSG00000028001	Fga	-2.33559	1.21465	0.013145	-1
ENSMUSG00000086108	Gm5602	-2.3257	1.78858	0.0168511	-1
ENSMUSG00000030359	Pzp	-2.31857	1.07809	0.0221354	-1
ENSMUSG00000078349	AW011738	-2.313	0.863998	0.038753	-1
ENSMUSG00000097187	Gm19426	-2.28677	0.823538	0.0484837	-1
ENSMUSG00000010538	Tsacc	-2.24678	2.17137	0.00220641	-1
ENSMUSG00000020407	Upp1	-2.24663	1.39907	0.0383762	-1
ENSMUSG00000085501	Gm11772	-2.11825	1.01605	0.026653	-1
ENSMUSG00000000440	Pparg	-2.07589	1.15734	0.00871419	-1
ENSMUSG00000081683	Fzd10	-2.07327	1.05076	0.0352539	-1
ENSMUSG00000022129	Dct	-2.04032	1.44025	0.0484843	-1
ENSMUSG00000002076	Hsf2bp	-2.02928	0.829942	0.0423753	-1
ENSMUSG00000032092	Mpzl2	-2.02908	2.37754	0.000724244	-1
ENSMUSG00000097509	B230322F03Rik	-2.00234	2.05633	0.00203209	-1
ENSMUSG00000047259	Mc4r	-1.99502	2.00815	0.0222637	-1
ENSMUSG00000018927	Ccl6	-1.99178	2.00505	0.00332107	-1
ENSMUSG00000086587	Gm11837	-1.94959	1.62409	0.0304421	-1
ENSMUSG00000064307	Lrrc51	-1.9171	2.08179	0.0102424	-1
ENSMUSG00000050945	Zfp438	-1.87631	1.70002	0.0156928	-1
ENSMUSG00000042647	Acad12	-1.8525	2.02853	0.0119918	-1
ENSMUSG00000027408	Cpxm1	-1.85135	1.66471	0.033344	-1
ENSMUSG00000079057	Cyp4v3	-1.81597	2.52124	0.0031554	-1
ENSMUSG00000025858	Get4	-1.80988	1.99848	0.0138352	-1
ENSMUSG00000051235	Gen1	-1.73452	2.25564	0.00327789	-1
ENSMUSG00000070337	Gpr179	-1.70871	1.6695	0.034232	-1
ENSMUSG00000020884	Asgr1	-1.70752	4.09002	1.08178e-06	-1
ENSMUSG00000085633	Bloc1s6os	-1.70171	1.48837	0.0325694	-1
ENSMUSG00000041695	Kcnj2	-1.68295	1.58984	0.0183853	-1
ENSMUSG00000094595	Fsbp	-1.63393	1.9175	0.00545977	-1
ENSMUSG00000006014	Prg4	-1.63324	2.84759	0.0107703	-1
ENSMUSG00000031629	Cenpu	-1.61617	2.0317	0.0196907	-1
ENSMUSG00000097350	4732491K20Rik	-1.59443	2.45279	0.00458905	-1
ENSMUSG00000101438	Gm19412	-1.58843	2.27963	0.00315211	-1
ENSMUSG00000028487	Bnc2	-1.58531	1.64434	0.0377676	-1
ENSMUSG00000010122	Slc47a1	-1.5384	2.29517	0.0487504	-1
ENSMUSG00000026126	Ptpn18	-1.52865	3.01345	0.0119918	-1
ENSMUSG00000073421	H2-Ab1	-1.49683	1.85583	0.0487504	-1
ENSMUSG00000073154	9330158H04Rik	-1.49424	2.28271	0.0310311	-1
ENSMUSG00000073940	Hbb-bt	-1.49046	6.46741	0.000170566	-1
ENSMUSG00000030225	Dera	-1.4778	2.77202	0.00585954	-1
ENSMUSG00000020914	Top2a	-1.46354	2.67535	0.000198261	-1
ENSMUSG00000040751	Lat2	-1.44766	2.67237	0.0295126	-1
ENSMUSG00000086022	Rad51ap2	-1.4462	2.09619	0.0274085	-1
ENSMUSG00000054690	Emcn	-1.42524	2.12955	0.0361512	-1
ENSMUSG00000081058	Hist2h3c2	-1.38666	2.32394	0.0123686	-1
ENSMUSG00000034487	Kdelc2	-1.37612	2.51581	0.00888025	-1
ENSMUSG00000052305	Hbb-bs	-1.37342	8.82501	9.84089e-05	-1
ENSMUSG00000022519	Srl	-1.37038	2.65477	0.00555415	-1
ENSMUSG00000044122	Proca1	-1.36239	2.85583	0.0153113	-1
ENSMUSG00000071398	2410004P03Rik	-1.36129	2.68001	0.0413793	-1
ENSMUSG00000064202	4430402I18Rik	-1.32959	2.62672	0.0400497	-1
ENSMUSG00000033831	Fgb	-1.32132	2.50904	0.0470668	-1
ENSMUSG00000028480	Glipr2	-1.28759	2.35863	0.0188194	-1
ENSMUSG00000054622	D730045B01Rik	-1.28547	2.63486	0.00780913	-1
ENSMUSG00000058715	Fcer1g	-1.2751	4.11144	7.33657e-05	-1
ENSMUSG00000030790	Adm	-1.25026	2.23541	0.0241116	-1
ENSMUSG00000107722	2900060B14Rik	-1.24482	9.1613	2.04354e-07	-1
ENSMUSG00000040666	Sh3bgr	-1.24134	2.91615	0.00752346	-1
ENSMUSG00000040296	Ddx58	-1.2314	2.52614	0.0425731	-1
ENSMUSG00000044986	Tst	-1.1985	2.66766	0.0197661	-1
ENSMUSG00000039043	Arpin	-1.1797	2.07053	0.0493912	-1
ENSMUSG00000003623	Crot	-1.16541	3.77179	0.000635086	-1
ENSMUSG00000040254	Sema3d	-1.16416	2.71798	0.0195592	-1
ENSMUSG00000079480	Pin4	-1.1482	3.64105	0.00605068	-1
ENSMUSG00000090394	4930523C07Rik	-1.13921	2.24551	0.0442815	-1
ENSMUSG00000032014	Oaf	-1.11899	2.89354	0.0295126	-1
ENSMUSG00000039450	Dcxr	-1.11561	3.37076	0.0119462	-1
ENSMUSG00000027358	Bmp2	-1.11262	2.97084	0.014594	-1
ENSMUSG00000026655	Fam107b	-1.11096	2.81756	0.0197746	-1
ENSMUSG00000068196	Col8a1	-1.10952	3.50158	0.000523753	-1
ENSMUSG00000027360	Hdc	-1.10774	2.912	0.0129954	-1
ENSMUSG00000006611	Hfe	-1.10063	2.41479	0.0490817	-1
ENSMUSG00000069516	Lyz2	-1.10015	3.45287	0.00382108	-1
ENSMUSG00000097730	Gm26588	-1.09477	3.0167	0.0189817	-1
ENSMUSG00000021510	Zfp729a	-1.09232	3.21864	0.02001	-1
ENSMUSG00000042814	Mcts2	-1.08522	3.19872	0.00124516	-1
ENSMUSG00000029843	Slc13a4	-1.07826	3.43355	0.00824926	-1
ENSMUSG00000068854	Hist2h2be	-1.07745	2.56886	0.0390184	-1
ENSMUSG00000001020	S100a4	-1.0465	2.90353	0.0407305	-1
ENSMUSG00000058586	Serhl	-1.04308	3.75483	0.00747221	-1
ENSMUSG00000038642	Ctss	-1.03243	6.43685	4.64173e-08	-1
ENSMUSG00000048424	Ranbp3l	-1.02297	2.85275	0.0324482	-1
ENSMUSG00000071252	2210408I21Rik	-1.01869	3.36531	0.0426523	-1
ENSMUSG00000036887	C1qa	-1.00677	6.13563	2.2724e-08	-1
ENSMUSG00000030218	Mgp	-1.00254	5.20171	0.000294491	-1
ENSMUSG00000079110	Capn3	-0.988539	2.99612	0.0299472	-1
ENSMUSG00000074513	Arfip1	-0.978601	4.05497	0.00293584	-1
ENSMUSG00000069919	Hba-a1	-0.977726	7.93635	0.035142	-1
ENSMUSG00000113061	AL607105.1	-0.977588	2.63284	0.0339424	-1
ENSMUSG00000062980	Cped1	-0.976261	3.02621	0.0357891	-1
ENSMUSG00000001665	Gstt3	-0.975757	3.06361	0.038337	-1
ENSMUSG00000069917	Hba-a2	-0.975414	7.40466	0.0190837	-1
ENSMUSG00000063275	Hacd1	-0.96039	3.48826	0.0322624	-1
ENSMUSG00000095687	Rnaset2a	-0.955126	3.6773	0.0081575	-1
ENSMUSG00000073705	Apitd1	-0.952989	3.05291	0.032696	-1
ENSMUSG00000027533	Fabp5	-0.952946	6.49238	4.99212e-06	-1
ENSMUSG00000018459	Slc13a3	-0.940206	4.70408	0.000284699	-1
ENSMUSG00000042293	Gm5617	-0.9379	3.20423	0.0413876	-1
ENSMUSG00000008999	Bmp7	-0.931347	3.14694	0.0307429	-1
ENSMUSG00000052397	Ezr	-0.924128	6.27107	8.16647e-06	-1
ENSMUSG00000021550	2210016F16Rik	-0.922847	3.54236	0.0163821	-1
ENSMUSG00000039835	Nhsl1	-0.920623	3.44182	0.032412	-1
ENSMUSG00000024608	Rps14	-0.919696	10.3908	1.30792e-12	-1
ENSMUSG00000039886	Tmem120a	-0.917159	3.54621	0.00894915	-1
ENSMUSG00000050288	Fzd2	-0.905941	3.45501	0.0148945	-1
ENSMUSG00000074001	Klhl40	-0.902329	3.5286	0.0430861	-1
ENSMUSG00000079435	Rpl36a	-0.89879	8.57639	2.95397e-10	-1
ENSMUSG00000015839	Nfe2l2	-0.896808	4.43488	0.00254287	-1
ENSMUSG00000023992	Trem2	-0.896089	3.45449	0.0439054	-1
ENSMUSG00000078427	Sarnp	-0.892671	5.14518	0.00371017	-1
ENSMUSG00000071531	Gprin2	-0.891591	3.1857	0.0309164	-1
ENSMUSG00000060019	Gm10073	-0.883726	5.55584	3.08403e-05	-1
ENSMUSG00000032051	Fdx1	-0.881186	3.59926	0.0370842	-1
ENSMUSG00000042903	Foxo4	-0.878411	4.15584	0.0295126	-1
ENSMUSG00000021615	Xrcc4	-0.872538	3.86891	0.00293584	-1
ENSMUSG00000031762	Mt2	-0.866534	8.75098	3.77419e-06	-1
ENSMUSG00000031129	Slc9a9	-0.863424	4.16893	0.00301848	-1
ENSMUSG00000049717	Lig4	-0.860475	3.74412	0.00871419	-1
ENSMUSG00000043091	Tuba1c	-0.856887	3.79637	0.0178821	-1
ENSMUSG00000029545	Acads	-0.842692	3.98483	0.0407305	-1
ENSMUSG00000052033	Pfdn4	-0.837385	5.09193	0.000724244	-1
ENSMUSG00000019232	Etnppl	-0.836812	4.9558	0.0067708	-1
ENSMUSG00000022205	Sub1	-0.834505	10.2387	6.27477e-08	-1
ENSMUSG00000031765	Mt1	-0.833902	9.99801	2.04354e-07	-1
ENSMUSG00000015852	Fcrls	-0.828918	4.62047	0.0118287	-1
ENSMUSG00000045854	Lyrm2	-0.828572	4.42996	0.00124516	-1
ENSMUSG00000026176	Ctdsp1	-0.828089	3.92112	0.00728222	-1
ENSMUSG00000006678	Pola1	-0.825005	4.18335	0.0134289	-1
ENSMUSG00000032459	Mrps22	-0.821865	4.6744	0.00477149	-1
ENSMUSG00000033208	S100b	-0.799875	10.1352	4.95907e-09	-1
ENSMUSG00000040055	Gjb6	-0.798216	6.45122	9.84977e-06	-1
ENSMUSG00000040883	Tmem205	-0.795796	4.82714	0.00700408	-1
ENSMUSG00000036896	C1qc	-0.795115	4.98752	0.00560031	-1
ENSMUSG00000026051	1500015O10Rik	-0.791745	3.73297	0.0420481	-1
ENSMUSG00000004558	Ndrg2	-0.778791	10.5123	2.8979e-07	-1
ENSMUSG00000098178	Gm42418	-0.776821	16.2996	0.000103715	-1
ENSMUSG00000063882	Uqcrh	-0.774831	9.01914	6.0655e-11	-1
ENSMUSG00000029499	Pxmp2	-0.77417	4.17456	0.0387227	-1
ENSMUSG00000021715	Cwc27	-0.773714	4.73811	0.00127363	-1
ENSMUSG00000036905	C1qb	-0.772768	5.94156	0.000390985	-1
ENSMUSG00000059288	Cdyl	-0.770901	6.63832	0.000502249	-1
ENSMUSG00000014294	Ndufa2	-0.765012	8.71183	4.36221e-07	-1
ENSMUSG00000028603	Scp2	-0.762737	4.04795	0.0201189	-1
ENSMUSG00000030108	Slc6a13	-0.762198	3.90341	0.0319366	-1
ENSMUSG00000031546	Gins4	-0.761759	3.61841	0.0212744	-1
ENSMUSG00000035171	1110059E24Rik	-0.756791	5.25725	0.0035841	-1
ENSMUSG00000024654	Asrgl1	-0.755229	7.34878	9.68166e-05	-1
ENSMUSG00000031610	Scrg1	-0.754169	5.26649	0.00510714	-1
ENSMUSG00000000581	C1d	-0.753856	4.74492	0.00203047	-1
ENSMUSG00000044933	Sstr3	-0.751506	4.81081	0.00850182	-1
ENSMUSG00000034463	Scara3	-0.748688	4.04512	0.0145223	-1
ENSMUSG00000040370	Etfrf1	-0.74814	3.8013	0.0281773	-1
ENSMUSG00000021750	Fam107a	-0.747619	7.23973	0.000618455	-1
ENSMUSG00000093565	Rab26os	-0.746294	4.10898	0.0204232	-1
ENSMUSG00000054855	Rnd1	-0.738225	3.56394	0.0208525	-1
ENSMUSG00000007892	Rplp1	-0.735327	10.7908	1.30792e-12	-1
ENSMUSG00000029661	Col1a2	-0.733967	5.11571	0.025585	-1
ENSMUSG00000057113	Npm1	-0.733771	7.91063	1.74621e-06	-1
ENSMUSG00000028273	Pdlim5	-0.731493	4.00911	0.00300483	-1
ENSMUSG00000012076	Brms1l	-0.730047	3.82108	0.047635	-1
ENSMUSG00000030614	Tmem126b	-0.727722	5.41088	0.00108792	-1
ENSMUSG00000001700	Gramd3	-0.726966	4.57056	0.0226755	-1
ENSMUSG00000029659	Medag	-0.72486	4.05875	0.038819	-1
ENSMUSG00000026385	Dbi	-0.722631	9.52252	2.97558e-11	-1
ENSMUSG00000043716	Rpl7	-0.721797	8.21765	1.77152e-07	-1
ENSMUSG00000030688	Stard10	-0.718878	6.67226	0.000131791	-1
ENSMUSG00000060938	Rpl26	-0.717951	9.14591	3.48413e-06	-1
ENSMUSG00000036438	Calm2	-0.717718	11.2071	1.0997e-05	-1
ENSMUSG00000067786	Nnat	-0.717519	8.72326	4.49044e-08	-1
ENSMUSG00000041841	Rpl37	-0.714427	9.79562	1.57067e-08	-1
ENSMUSG00000062012	Zfp13	-0.713599	3.63463	0.0249648	-1
ENSMUSG00000022884	Eif4a2	-0.713075	7.11759	0.0143144	-1
ENSMUSG00000024217	Snrpc	-0.712086	4.99009	0.0127772	-1
ENSMUSG00000045538	Ddx28	-0.711979	3.79234	0.014886	-1
ENSMUSG00000062997	Rpl35	-0.711298	6.6418	0.00332107	-1
ENSMUSG00000040550	Otud6b	-0.708541	6.01149	5.94389e-05	-1
ENSMUSG00000030317	Timp4	-0.708107	6.12888	0.000787652	-1
ENSMUSG00000027165	B230118H07Rik	-0.707908	6.31637	2.43365e-05	-1
ENSMUSG00000099696	2900052N01Rik	-0.705753	5.29147	9.30043e-05	-1
ENSMUSG00000028583	Pdpn	-0.699423	5.03879	0.00511956	-1
ENSMUSG00000032330	Cox7a2	-0.699409	9.00737	2.95755e-08	-1
ENSMUSG00000084957	Bbip1	-0.699145	6.57743	1.9918e-05	-1
ENSMUSG00000044080	S100a1	-0.696961	7.126	2.10791e-05	-1
ENSMUSG00000031954	Cfdp1	-0.693562	7.16823	5.60222e-06	-1
ENSMUSG00000017009	Sdc4	-0.692144	5.45718	0.0205074	-1
ENSMUSG00000025933	Tmem14a	-0.691215	6.37876	0.00124516	-1
ENSMUSG00000041084	Ostc	-0.691058	6.52387	0.000479807	-1
ENSMUSG00000042712	Tceal9	-0.69038	7.94943	5.74992e-09	-1
ENSMUSG00000027998	Plrg1	-0.688734	6.01284	0.000161805	-1
ENSMUSG00000029810	Tmem176b	-0.68038	5.39348	0.000921373	-1
ENSMUSG00000039221	Rpl22l1	-0.679726	6.53941	0.0143777	-1
ENSMUSG00000019948	Actr6	-0.679424	4.48787	0.00735802	-1
ENSMUSG00000032517	Mobp	-0.67772	9.87623	0.000111958	-1
ENSMUSG00000004610	Etfb	-0.677577	6.23618	4.09014e-05	-1
ENSMUSG00000023861	Mpc1	-0.675078	4.32881	0.0413689	-1
ENSMUSG00000032301	Psma4	-0.672066	6.89338	1.87838e-05	-1
ENSMUSG00000032381	Fam96a	-0.671294	3.71869	0.0334307	-1
ENSMUSG00000015090	Ptgds	-0.670508	11.2112	0.000499357	-1
ENSMUSG00000050891	Tatdn1	-0.670179	6.49435	2.98442e-07	-1
ENSMUSG00000031754	Nudt21	-0.666147	4.74934	0.0190401	-1
ENSMUSG00000069744	Psmb3	-0.666019	6.25379	0.000659672	-1
ENSMUSG00000064351	mt-Co1	-0.665373	11.2799	5.3111e-08	-1
ENSMUSG00000051412	Vamp7	-0.664882	5.11752	0.00968353	-1
ENSMUSG00000025724	Sec11a	-0.664529	4.31962	0.0188128	-1
ENSMUSG00000004032	Gstm5	-0.664245	7.34398	8.30937e-05	-1
ENSMUSG00000048249	Crebrf	-0.664241	8.0462	0.00017486	-1
ENSMUSG00000028691	Prdx1	-0.663755	7.2754	0.00181752	-1
ENSMUSG00000063787	Chchd1	-0.66073	6.15657	0.000538521	-1
ENSMUSG00000059291	Rpl11	-0.660461	8.92262	3.22238e-05	-1
ENSMUSG00000034424	Gcsh	-0.658591	5.71012	0.000390985	-1
ENSMUSG00000030663	1110004F10Rik	-0.658421	7.86229	0.000100558	-1
ENSMUSG00000041453	Rpl21	-0.657177	8.85431	8.65491e-05	-1
ENSMUSG00000028821	Syf2	-0.656089	6.11962	0.000292924	-1
ENSMUSG00000010376	Nedd8	-0.655291	8.72556	4.32737e-09	-1
ENSMUSG00000066057	Gm1976	-0.654074	5.29209	0.00871419	-1
ENSMUSG00000028249	Sdcbp	-0.653354	6.91567	0.01901	-1
ENSMUSG00000027984	Hadh	-0.648617	4.35264	0.0441816	-1
ENSMUSG00000012848	Rps5	-0.648269	8.42785	1.74621e-06	-1
ENSMUSG00000027206	Cops2	-0.6478	5.43177	0.00246227	-1
ENSMUSG00000025290	Rps24	-0.647217	9.57263	2.15227e-05	-1
ENSMUSG00000033933	Vhl	-0.642364	5.12946	0.000990066	-1
ENSMUSG00000019710	Mrpl24	-0.640862	5.50865	2.73769e-05	-1
ENSMUSG00000038690	Atp5j2	-0.640421	9.1038	1.02227e-05	-1
ENSMUSG00000074093	Svip	-0.639003	5.13396	0.00867955	-1
ENSMUSG00000060032	H2afj	-0.636944	6.03181	0.00564413	-1
ENSMUSG00000051864	Tbc1d22a	-0.636474	5.40786	0.00362031	-1
ENSMUSG00000021537	Cetn3	-0.635008	9.10106	2.12812e-05	-1
ENSMUSG00000067847	Romo1	-0.634174	7.34013	5.26633e-06	-1
ENSMUSG00000061477	Rps7	-0.630592	7.7615	0.00219134	-1
ENSMUSG00000015289	Lage3	-0.629974	5.33912	0.00116349	-1
ENSMUSG00000074656	Eif2s2	-0.625722	9.06158	4.49044e-08	-1
ENSMUSG00000042312	S100a13	-0.625489	5.78852	0.00850182	-1
ENSMUSG00000034192	Lsm3	-0.625432	5.24688	0.00149422	-1
ENSMUSG00000071415	Rpl23	-0.625368	8.05391	0.0039274	-1
ENSMUSG00000074749	Kiz	-0.625231	4.52536	0.0310442	-1
ENSMUSG00000028609	Magoh	-0.623664	4.92385	0.00538064	-1
ENSMUSG00000028445	Enho	-0.622973	6.70807	3.96432e-05	-1
ENSMUSG00000021022	Ppp2r3c	-0.622925	6.39976	0.00808912	-1
ENSMUSG00000025351	Cd63	-0.621119	8.31551	1.59149e-05	-1
ENSMUSG00000035150	Eif2s3x	-0.618888	4.26019	0.0266618	-1
ENSMUSG00000094870	Zfp131	-0.618527	6.36824	0.000419982	-1
ENSMUSG00000057278	Snrpg	-0.618318	4.50377	0.0244176	-1
ENSMUSG00000050856	Atp5k	-0.618314	9.26534	4.22381e-06	-1
ENSMUSG00000027900	Dram2	-0.61527	3.84779	0.0317277	-1
ENSMUSG00000045257	Morn2	-0.614462	5.06726	0.0413689	-1
ENSMUSG00000020903	Stx8	-0.612026	4.79796	0.00802864	-1
ENSMUSG00000020932	Gfap	-0.610712	7.00328	0.0113053	-1
ENSMUSG00000071753	C230004F18Rik	-0.610349	8.24223	0.00850287	-1
ENSMUSG00000020677	Ddx52	-0.608827	5.42437	0.00451799	-1
ENSMUSG00000020962	Gtf2a1	-0.607708	4.98717	0.00985655	-1
ENSMUSG00000029059	Fam213b	-0.607691	6.63018	0.00393134	-1
ENSMUSG00000042043	Tbca	-0.607152	7.46452	0.00299097	-1
ENSMUSG00000066551	Hmgb1	-0.606931	6.83245	0.000428344	-1
ENSMUSG00000024810	Il33	-0.606875	4.59559	0.0387227	-1
ENSMUSG00000041548	Hspb8	-0.606584	5.15894	0.0150522	-1
ENSMUSG00000031696	Vps35	-0.60593	7.0012	0.000357642	-1
ENSMUSG00000067279	Ppp1r3c	-0.60537	5.97412	0.00780913	-1
ENSMUSG00000021127	Zfp36l1	-0.603381	4.88296	0.023986	-1
ENSMUSG00000024411	Aqp4	-0.602876	6.93611	0.00119225	-1
ENSMUSG00000021928	Ebpl	-0.600584	5.22651	0.00564413	-1
ENSMUSG00000054428	Atpif1	-0.600454	8.75477	3.82084e-06	-1
ENSMUSG00000019975	Ikbip	-0.599822	4.15505	0.0352456	-1
ENSMUSG00000019837	Gtf3c6	-0.597772	5.94308	0.000299546	-1
ENSMUSG00000014313	Cox6c	-0.59613	9.83353	1.44616e-05	-1
ENSMUSG00000020952	Scfd1	-0.595105	5.85755	0.0035841	-1
ENSMUSG00000037174	Elf2	-0.593858	4.07117	0.0470467	-1
ENSMUSG00000027499	Pkia	-0.593821	7.77514	0.000248995	-1
ENSMUSG00000060126	Tpt1	-0.591652	6.65327	0.0270773	-1
ENSMUSG00000071547	Nt5dc2	-0.591037	3.93084	0.0178559	-1
ENSMUSG00000050552	Lamtor4	-0.589221	6.38693	0.00343836	-1
ENSMUSG00000058351	Smim4	-0.588828	4.85985	0.0481133	-1
ENSMUSG00000039883	Lrrc17	-0.588238	12.0716	1.87532e-05	-1
ENSMUSG00000062006	Rpl34	-0.587879	8.13872	0.00341775	-1
ENSMUSG00000057561	Eif1a	-0.586711	4.81683	0.0068015	-1
ENSMUSG00000019054	Fis1	-0.58535	7.22799	0.0011827	-1
ENSMUSG00000007039	Ddah2	-0.583139	4.56727	0.00894915	-1
ENSMUSG00000005362	Crbn	-0.581676	5.28295	0.0439891	-1
ENSMUSG00000060548	Tnfrsf19	-0.581514	5.30761	0.0100814	-1
ENSMUSG00000002345	Borcs8	-0.580446	4.86601	0.00968353	-1
ENSMUSG00000021243	Fcf1	-0.580066	6.86958	0.000177058	-1
ENSMUSG00000073702	Rpl31	-0.578163	9.03038	8.18238e-05	-1
ENSMUSG00000019689	Fmc1	-0.57814	6.956	0.00199738	-1
ENSMUSG00000007682	Dio2	-0.576994	6.35808	0.00340151	-1
ENSMUSG00000074797	Itpa	-0.57271	5.47763	0.00593727	-1
ENSMUSG00000022151	Ttc33	-0.57226	6.07072	0.00267677	-1
ENSMUSG00000061983	Rps12	-0.571859	9.25764	0.000110106	-1
ENSMUSG00000036181	Hist1h1c	-0.571619	4.73451	0.0381468	-1
ENSMUSG00000016494	Cd34	-0.57154	5.13485	0.0382818	-1
ENSMUSG00000067071	Hes6	-0.571273	4.56515	0.0418237	-1
ENSMUSG00000041959	S100a10	-0.571196	4.63295	0.0238997	-1
ENSMUSG00000021270	Hsp90aa1	-0.571098	10.4607	1.24409e-05	-1
ENSMUSG00000030844	Rgs10	-0.570913	5.23549	0.0146066	-1
ENSMUSG00000031983	2310022B05Rik	-0.570444	6.04171	0.0111169	-1
ENSMUSG00000090137	Uba52	-0.570257	9.00949	0.00101163	-1
ENSMUSG00000045038	Prkce	-0.569608	8.81049	0.00501087	-1
ENSMUSG00000028936	Rpl22	-0.567977	7.56052	4.24789e-07	-1
ENSMUSG00000027566	Psma7	-0.567604	8.11406	7.44493e-07	-1
ENSMUSG00000019929	Dcn	-0.56742	5.32288	0.0035841	-1
ENSMUSG00000039640	Mrpl12	-0.566112	6.89475	0.000514159	-1
ENSMUSG00000045690	Wdr89	-0.564813	5.13946	0.0227047	-1
ENSMUSG00000056145	AI504432	-0.564155	4.49899	0.0119312	-1
ENSMUSG00000031207	Msn	-0.564102	4.77331	0.0282108	-1
ENSMUSG00000049760	2410015M20Rik	-0.563138	6.09841	0.00517399	-1
ENSMUSG00000022112	Gpc5	-0.562598	4.45759	0.0416119	-1
ENSMUSG00000052336	Cx3cr1	-0.562497	7.12406	0.00017486	-1
ENSMUSG00000032418	Me1	-0.562479	4.98812	0.0366824	-1
ENSMUSG00000003039	Fam32a	-0.562344	7.58662	0.000538459	-1
ENSMUSG00000060424	Pantr1	-0.561363	6.51303	0.000263585	-1
ENSMUSG00000093674	Rpl41	-0.560937	8.21077	0.00542665	-1
ENSMUSG00000061787	Rps17	-0.56	7.78717	0.0100027	-1
ENSMUSG00000030647	Ndufc2	-0.559374	7.26359	0.00327683	-1
ENSMUSG00000026617	Bpnt1	-0.55906	4.83425	0.0120709	-1
ENSMUSG00000008333	Snrpb2	-0.558821	7.04041	0.000198261	-1
ENSMUSG00000022476	Polr3h	-0.557217	5.73893	0.00106823	-1
ENSMUSG00000015766	Eps8	-0.557102	4.90301	0.0160039	-1
ENSMUSG00000044042	Fmn1	-0.555878	4.73096	0.00954974	-1
ENSMUSG00000032883	Acsl3	-0.555396	8.58768	9.73947e-05	-1
ENSMUSG00000030301	Ccdc91	-0.55526	5.18149	0.0161164	-1
ENSMUSG00000021929	Kpna3	-0.554855	6.65471	0.00301776	-1
ENSMUSG00000028673	Fuca1	-0.553743	5.4614	0.00623662	-1
ENSMUSG00000032002	Dcun1d5	-0.553448	4.74112	0.0120242	-1
ENSMUSG00000058546	Rpl23a	-0.55281	9.26976	3.39213e-05	-1
ENSMUSG00000051223	Bzw1	-0.55276	6.82341	0.0167077	-1
ENSMUSG00000059278	Naa38	-0.552616	6.78214	0.000150659	-1
ENSMUSG00000031347	Cetn2	-0.552426	6.08254	0.00715439	-1
ENSMUSG00000028466	Creb3	-0.550792	5.29848	0.0134158	-1
ENSMUSG00000021945	Zmym2	-0.550686	5.97702	0.00382108	-1
ENSMUSG00000041164	Zmiz2	-0.550257	6.20259	0.00560031	-1
ENSMUSG00000024146	Cript	-0.549654	5.50138	0.00268204	-1
ENSMUSG00000071180	Smim15	-0.548549	6.34848	0.00331848	-1
ENSMUSG00000029649	Pomp	-0.548055	9.09288	5.59307e-06	-1
ENSMUSG00000025362	Rps26	-0.547531	8.91665	2.85692e-05	-1
ENSMUSG00000013523	Bcas1	-0.546235	7.92976	0.00140998	-1
ENSMUSG00000021737	Psmd6	-0.546157	6.13903	0.00265309	-1
ENSMUSG00000026377	Nifk	-0.546094	5.69648	0.0394835	-1
ENSMUSG00000020180	Snrpd3	-0.545935	7.19514	0.000583201	-1
ENSMUSG00000026939	Tmem141	-0.545615	4.63609	0.0238997	-1
ENSMUSG00000032518	Rpsa	-0.545419	8.13233	6.68299e-05	-1
ENSMUSG00000035762	Tmem161b	-0.544751	5.78498	0.00871419	-1
ENSMUSG00000017390	Aldoc	-0.544379	10.3739	0.000790613	-1
ENSMUSG00000047459	Dynlrb1	-0.543895	7.32726	0.000489787	-1
ENSMUSG00000020706	Ftsj3	-0.543613	5.59367	0.00661696	-1
ENSMUSG00000037152	Ndufc1	-0.542875	7.8456	2.78437e-06	-1
ENSMUSG00000090841	Myl6	-0.54287	6.58549	0.00886655	-1
ENSMUSG00000034892	Rps29	-0.542697	9.86828	0.00463806	-1
ENSMUSG00000031198	Fundc2	-0.541111	6.95912	0.00850287	-1
ENSMUSG00000072964	Bhlhb9	-0.541013	5.42217	0.00560031	-1
ENSMUSG00000002416	Ndufb2	-0.537533	7.5222	0.00182937	-1
ENSMUSG00000018593	Sparc	-0.53626	9.90764	0.0196907	-1
ENSMUSG00000030605	Mfge8	-0.535776	8.69983	0.000922226	-1
ENSMUSG00000008683	Rps15a	-0.534497	8.18984	0.000188369	-1
ENSMUSG00000002477	Snrpd1	-0.532789	6.29684	0.0035841	-1
ENSMUSG00000029708	Gcc1	-0.530785	4.70903	0.0213677	-1
ENSMUSG00000025487	Psmd13	-0.530582	7.35659	0.000194775	-1
ENSMUSG00000021661	Ankra2	-0.529683	6.34787	0.00850287	-1
ENSMUSG00000028234	Rps20	-0.528895	9.03087	0.00166502	-1
ENSMUSG00000002274	Metrn	-0.527833	6.86544	0.0111898	-1
ENSMUSG00000014226	Cacybp	-0.526871	6.81225	0.00224877	-1
ENSMUSG00000026701	Prdx6	-0.526081	8.10792	0.000639544	-1
ENSMUSG00000039704	Lmbrd2	-0.525926	6.53127	0.000565552	-1
ENSMUSG00000005716	Pvalb	-0.525555	8.43644	0.00320321	-1
ENSMUSG00000070394	Tmem256	-0.525497	6.82528	0.00238313	-1
ENSMUSG00000016018	Skiv2l2	-0.525314	6.59081	0.0035841	-1
ENSMUSG00000064368	mt-Nd6	-0.52504	7.18185	0.0233473	-1
ENSMUSG00000059534	Uqcr10	-0.524755	8.24669	0.000245691	-1
ENSMUSG00000024646	Cyb5a	-0.524296	5.42014	0.0169261	-1
ENSMUSG00000032667	Pon2	-0.523902	5.53867	0.0103816	-1
ENSMUSG00000073616	Cops9	-0.523885	8.20803	0.000659672	-1
ENSMUSG00000031760	Mt3	-0.523781	7.61579	0.0270924	-1
ENSMUSG00000068732	Tmem167b	-0.523761	4.97835	0.0145223	-1
ENSMUSG00000037071	Scd1	-0.523036	6.62706	0.0127969	-1
ENSMUSG00000045160	Bola3	-0.521513	5.51779	0.0203033	-1
ENSMUSG00000070493	Chchd2	-0.520684	10.8401	0.00087075	-1
ENSMUSG00000013698	Pea15a	-0.52024	9.4017	0.000666593	-1
ENSMUSG00000020821	Kif1c	-0.519042	5.94216	0.0135428	-1
ENSMUSG00000019494	Cops6	-0.518651	6.3326	0.00064881	-1
ENSMUSG00000039114	Nrn1	-0.517711	6.64909	0.0148945	-1
ENSMUSG00000034932	Mrpl54	-0.517609	5.48902	0.0175026	-1
ENSMUSG00000058558	Rpl5	-0.515231	5.98799	0.0397702	-1
ENSMUSG00000057147	Dph6	-0.513771	5.00266	0.0204254	-1
ENSMUSG00000001833	Sept7	-0.512501	9.769	8.18086e-05	-1
ENSMUSG00000020048	Hsp90b1	-0.512402	8.20552	0.000538459	-1
ENSMUSG00000007891	Ctsd	-0.511599	8.47774	0.000139584	-1
ENSMUSG00000025204	Ndufb8	-0.511049	8.72968	8.10694e-06	-1
ENSMUSG00000020386	Sar1b	-0.510029	5.43878	0.011762	-1
ENSMUSG00000053646	Plxnb1	-0.509141	5.44756	0.0472702	-1
ENSMUSG00000010607	Pigyl	-0.508248	5.292	0.038753	-1
ENSMUSG00000041058	Wwp1	-0.508016	5.40766	0.0196878	-1
ENSMUSG00000035805	Mlc1	-0.507468	7.14901	0.00248844	-1
ENSMUSG00000038274	Fau	-0.506978	8.04318	0.00106823	-1
ENSMUSG00000032475	Nck1	-0.506183	4.84707	0.0266808	-1
ENSMUSG00000004902	Slc25a18	-0.506158	5.2197	0.0191719	-1
ENSMUSG00000025104	Hdgfl3	-0.505801	8.18475	1.36631e-05	-1
ENSMUSG00000041035	Gm17018	-0.504946	6.76251	0.00186657	-1
ENSMUSG00000040699	Limd2	-0.504859	6.18271	0.0147114	-1
ENSMUSG00000002307	Daxx	-0.504048	4.95748	0.0398218	-1
ENSMUSG00000064367	mt-Nd5	-0.503272	11.1285	9.26728e-05	-1
ENSMUSG00000055782	Abcd2	-0.502384	4.87732	0.0442101	-1
ENSMUSG00000022037	Clu	-0.502092	9.83835	7.33657e-05	-1
ENSMUSG00000014504	Srp19	-0.501298	6.19765	0.00217339	-1
ENSMUSG00000026830	Ermn	-0.499037	6.52421	0.00375391	-1
ENSMUSG00000061762	Tac1	-0.498536	5.44008	0.043824	-1
ENSMUSG00000025337	Sbds	-0.498205	5.73874	0.0116908	-1
ENSMUSG00000027375	Mal	-0.497977	8.18484	0.014594	-1
ENSMUSG00000058135	Gstm1	-0.497496	7.82298	0.00169022	-1
ENSMUSG00000033022	Cdo1	-0.497357	4.98005	0.0108785	-1
ENSMUSG00000098274	Rpl24	-0.495686	6.14272	0.0266778	-1
ENSMUSG00000005656	Snx6	-0.495339	5.76931	0.00780913	-1
ENSMUSG00000032251	Irak1bp1	-0.493367	4.85696	0.0180448	-1
ENSMUSG00000031458	Coprs	-0.491569	7.05639	0.00943093	-1
ENSMUSG00000034377	Tulp4	-0.490547	6.99948	0.0031554	-1
ENSMUSG00000030654	Arl6ip1	-0.490115	9.0462	0.000489787	-1
ENSMUSG00000064341	mt-Nd1	-0.48913	13.392	0.000304879	-1
ENSMUSG00000029722	Agfg2	-0.487379	6.39245	0.0035841	-1
ENSMUSG00000009927	Rps25	-0.48728	8.8621	0.000100377	-1
ENSMUSG00000045136	Tubb2b	-0.486618	9.02737	0.0322624	-1
ENSMUSG00000016252	Atp5e	-0.483007	7.72896	0.000479807	-1
ENSMUSG00000026249	Serpine2	-0.482946	8.16628	7.23147e-05	-1
ENSMUSG00000033720	Sfxn5	-0.482696	7.70637	0.000118449	-1
ENSMUSG00000015013	Trappc2l	-0.482559	6.14861	0.00871419	-1
ENSMUSG00000034042	Gpbp1l1	-0.482458	4.76494	0.0281469	-1
ENSMUSG00000002580	Mien1	-0.48234	6.79439	0.00343512	-1
ENSMUSG00000036585	Fgf1	-0.481739	5.76627	0.0464795	-1
ENSMUSG00000025484	Bet1l	-0.480556	7.11362	0.00182937	-1
ENSMUSG00000041777	Cir1	-0.480511	5.58847	0.0133274	-1
ENSMUSG00000020163	Uqcr11	-0.480335	7.59914	0.00281737	-1
ENSMUSG00000031059	Ndufb11	-0.478948	6.80821	0.0102424	-1
ENSMUSG00000049421	Zfp260	-0.478901	6.1243	0.00427682	-1
ENSMUSG00000020267	Hint1	-0.47871	8.64326	0.000495409	-1
ENSMUSG00000047215	Rpl9	-0.477802	7.71736	0.0363482	-1
ENSMUSG00000042737	Dpm3	-0.474434	5.93185	0.025585	-1
ENSMUSG00000058240	Cryzl1	-0.473599	6.0569	0.0142669	-1
ENSMUSG00000049036	Tmem121	-0.473506	5.73885	0.0400396	-1
ENSMUSG00000021764	Ndufs4	-0.472146	6.70769	0.00463806	-1
ENSMUSG00000028581	Laptm5	-0.471827	5.28105	0.0259205	-1
ENSMUSG00000028998	Tomm7	-0.471539	7.75926	0.00254661	-1
ENSMUSG00000037971	1110032A03Rik	-0.470274	5.62961	0.00725099	-1
ENSMUSG00000023832	Acat2	-0.470014	5.64249	0.034232	-1
ENSMUSG00000028517	Plpp3	-0.469792	8.51241	0.00046092	-1
ENSMUSG00000030879	Mrpl17	-0.469388	5.66771	0.011566	-1
ENSMUSG00000001383	Zmat2	-0.466726	8.70709	0.000405171	-1
ENSMUSG00000050379	Sept6	-0.466196	6.8407	0.00139898	-1
ENSMUSG00000025508	Rplp2	-0.466076	8.91627	0.00220523	-1
ENSMUSG00000000420	Galnt1	-0.462683	5.39204	0.0371625	-1
ENSMUSG00000022516	Nudt16l1	-0.462219	6.46522	0.00998455	-1
ENSMUSG00000031634	Ufsp2	-0.462133	6.03001	0.0108099	-1
ENSMUSG00000020368	Canx	-0.460109	8.53205	0.000146494	-1
ENSMUSG00000052962	Mrpl35	-0.459819	5.01009	0.0357891	-1
ENSMUSG00000031703	Itfg1	-0.459609	6.89711	0.00121012	-1
ENSMUSG00000008489	Elavl2	-0.459583	8.1622	0.000609335	-1
ENSMUSG00000031467	Agpat5	-0.459207	5.97663	0.0183853	-1
ENSMUSG00000073481	Marc2	-0.457093	6.08001	0.0121349	-1
ENSMUSG00000005360	Slc1a3	-0.456757	9.13356	0.00199626	-1
ENSMUSG00000027133	Nop10	-0.455975	6.30002	0.0376528	-1
ENSMUSG00000037826	Ppm1k	-0.455648	6.51513	0.0328563	-1
ENSMUSG00000034345	Gtf2h5	-0.454583	7.18125	0.00106755	-1
ENSMUSG00000002395	Use1	-0.454135	6.89179	0.00833659	-1
ENSMUSG00000074884	Serf2	-0.453828	6.02527	0.0283806	-1
ENSMUSG00000046364	Rpl27a	-0.453662	7.87226	0.00297004	-1
ENSMUSG00000035642	Aamdc	-0.453504	5.45238	0.0463055	-1
ENSMUSG00000028394	Pole3	-0.453339	5.53821	0.00985655	-1
ENSMUSG00000018548	Trim37	-0.452894	8.62124	0.000833287	-1
ENSMUSG00000075701	Selenos	-0.452744	7.16208	0.0129954	-1
ENSMUSG00000063457	Rps15	-0.451421	8.99511	0.000419445	-1
ENSMUSG00000038668	Lpar1	-0.451225	6.70185	0.0188467	-1
ENSMUSG00000026238	Ptma	-0.450694	8.18198	0.00107948	-1
ENSMUSG00000025745	Hadha	-0.450403	6.297	0.0112688	-1
ENSMUSG00000041297	Cdk13	-0.449874	5.98616	0.0390201	-1
ENSMUSG00000057863	Rpl36	-0.449834	6.96904	0.00481713	-1
ENSMUSG00000068882	Ssb	-0.449449	8.7899	0.000921373	-1
ENSMUSG00000005089	Slc1a2	-0.449179	11.2282	0.000386142	-1
ENSMUSG00000054252	Fgfr3	-0.448416	6.36289	0.00362031	-1
ENSMUSG00000028988	Ctnnbip1	-0.447815	8.31504	0.00277213	-1
ENSMUSG00000029038	Ssu72	-0.447452	5.90185	0.0136972	-1
ENSMUSG00000003235	Eif2b5	-0.447032	6.32046	0.00580512	-1
ENSMUSG00000053289	Ddx10	-0.446941	6.95934	0.000782458	-1
ENSMUSG00000000202	Btbd17	-0.446925	6.16533	0.0433015	-1
ENSMUSG00000026360	Rgs2	-0.444828	7.16469	0.0017393	-1
ENSMUSG00000004508	Gab2	-0.444616	5.37885	0.0319366	-1
ENSMUSG00000027447	Cst3	-0.442743	10.0336	0.0235744	-1
ENSMUSG00000010406	Mrpl52	-0.442629	5.57299	0.0367658	-1
ENSMUSG00000031176	Dynlt3	-0.442512	8.30882	0.000937665	-1
ENSMUSG00000025647	Shisa5	-0.440862	6.12968	0.0198693	-1
ENSMUSG00000068267	Cenpb	-0.438161	6.25949	0.0054541	-1
ENSMUSG00000028773	Fabp3	-0.437203	6.88344	0.0324242	-1
ENSMUSG00000028552	Eps15	-0.43691	7.30575	0.00343512	-1
ENSMUSG00000033059	Pygb	-0.436678	7.46528	0.0336316	-1
ENSMUSG00000057322	Rpl38	-0.436068	8.7325	0.0054698	-1
ENSMUSG00000009575	Cbx5	-0.435418	8.65796	3.57148e-06	-1
ENSMUSG00000040952	Rps19	-0.435224	8.30141	0.000294491	-1
ENSMUSG00000026473	Glul	-0.433965	10.5013	0.0216831	-1
ENSMUSG00000050711	Scg2	-0.43389	7.94611	0.00691638	-1
ENSMUSG00000026424	Gpr37l1	-0.432602	8.47426	0.0129415	-1
ENSMUSG00000019158	Tmem160	-0.432574	6.89807	0.00988157	-1
ENSMUSG00000062014	Gmfb	-0.431793	6.92055	0.00442271	-1
ENSMUSG00000022337	Emc2	-0.431086	6.38736	0.0459259	-1
ENSMUSG00000035776	Cd99l2	-0.43093	6.45062	0.00440483	-1
ENSMUSG00000006356	Crip2	-0.430587	7.37258	0.00894915	-1
ENSMUSG00000060002	Chpt1	-0.429505	6.43801	0.0182107	-1
ENSMUSG00000031068	Glrx3	-0.428127	6.58397	0.0134165	-1
ENSMUSG00000018565	Elp5	-0.427099	5.75394	0.0490121	-1
ENSMUSG00000024976	Shoc2	-0.426174	6.4582	0.0297706	-1
ENSMUSG00000074457	S100a16	-0.426024	6.49577	0.0155752	-1
ENSMUSG00000044894	Uqcrq	-0.42421	8.37157	0.00292049	-1
ENSMUSG00000030062	Rpn1	-0.424125	7.36481	0.00452941	-1
ENSMUSG00000030057	Cnbp	-0.422174	6.8162	0.00362031	-1
ENSMUSG00000022548	Apod	-0.42135	8.00322	0.0210783	-1
ENSMUSG00000004849	Ap1s1	-0.420573	7.30856	0.00681801	-1
ENSMUSG00000003531	Dgcr6	-0.420078	5.35611	0.0413139	-1
ENSMUSG00000040824	Snrpd2	-0.419283	6.00253	0.01901	-1
ENSMUSG00000022378	Fam49b	-0.419085	7.35297	0.00477149	-1
ENSMUSG00000084786	Ubl5	-0.418593	7.98913	0.00328023	-1
ENSMUSG00000054226	Tprkb	-0.418281	6.88944	0.0188021	-1
ENSMUSG00000049751	Rpl36al	-0.416912	5.73681	0.0162345	-1
ENSMUSG00000031105	Slc25a14	-0.415794	6.02012	0.0349459	-1
ENSMUSG00000022677	Fopnl	-0.415379	6.28843	0.0260303	-1
ENSMUSG00000045128	Rpl18a	-0.414771	8.49811	0.000538459	-1
ENSMUSG00000016534	Lamp2	-0.414665	5.66312	0.00968353	-1
ENSMUSG00000073676	Hspe1	-0.41456	6.37595	0.0284864	-1
ENSMUSG00000015932	Dstn	-0.41263	7.88144	0.0213677	-1
ENSMUSG00000025545	Clybl	-0.412473	5.90161	0.0430929	-1
ENSMUSG00000071072	Ptges3	-0.411683	6.86533	0.00439641	-1
ENSMUSG00000021690	Jmy	-0.411386	5.77742	0.0292622	-1
ENSMUSG00000020171	Yeats4	-0.411025	6.47036	0.0266618	-1
ENSMUSG00000007721	Ccdc124	-0.410727	5.93558	0.0378495	-1
ENSMUSG00000022635	Zcrb1	-0.410436	7.33404	0.00463806	-1
ENSMUSG00000029309	Sparcl1	-0.410288	12.141	0.0054432	-1
ENSMUSG00000030706	Mrpl48	-0.409735	6.36556	0.0327392	-1
ENSMUSG00000078681	Tm2d3	-0.409033	7.47166	0.00562731	-1
ENSMUSG00000036570	Fxyd1	-0.408998	5.98854	0.0362693	-1
ENSMUSG00000041556	Fbxo2	-0.408082	7.58722	0.0422101	-1
ENSMUSG00000022024	Sugt1	-0.406801	6.98346	0.00791609	-1
ENSMUSG00000021024	Psma6	-0.40515	6.57818	0.0253445	-1
ENSMUSG00000021290	2010107E04Rik	-0.404574	8.03971	0.00735802	-1
ENSMUSG00000032224	Fam81a	-0.403554	7.60815	0.0197137	-1
ENSMUSG00000034723	Tmx4	-0.402936	7.67576	0.00355244	-1
ENSMUSG00000031827	Cotl1	-0.402606	6.65199	0.0330572	-1
ENSMUSG00000020864	Ankrd40	-0.402277	6.90532	0.0155752	-1
ENSMUSG00000031604	Msmo1	-0.401777	6.72711	0.030885	-1
ENSMUSG00000025739	Gng13	-0.401016	6.93791	0.00705465	-1
ENSMUSG00000006941	Eif1b	-0.400623	7.85566	0.0012252	-1
ENSMUSG00000027698	Nceh1	-0.400379	6.81839	0.00348959	-1
ENSMUSG00000067873	Htatsf1	-0.399245	6.59424	0.0204232	-1
ENSMUSG00000039166	Akap7	-0.399057	6.60648	0.0141469	-1
ENSMUSG00000038374	Rbm8a	-0.39903	7.93057	0.0156928	-1
ENSMUSG00000023909	Paqr4	-0.398386	7.36395	0.0144192	-1
ENSMUSG00000037852	Cpe	-0.39827	10.58	0.00115901	-1
ENSMUSG00000037458	Azin1	-0.397847	6.07608	0.0418237	-1
ENSMUSG00000028788	Ptp4a2	-0.397306	8.48294	0.00053232	-1
ENSMUSG00000022296	Baalc	-0.396861	7.18719	0.0240416	-1
ENSMUSG00000024248	Cox7a2l	-0.396477	7.60325	0.0330854	-1
ENSMUSG00000033910	Gucy1a3	-0.394079	5.91687	0.0465469	-1
ENSMUSG00000022956	Atp5o	-0.392695	8.57309	0.000496265	-1
ENSMUSG00000060373	Hnrnpc	-0.390189	7.57926	0.0204232	-1
ENSMUSG00000020585	Laptm4a	-0.389784	8.45276	0.00924368	-1
ENSMUSG00000036371	Serbp1	-0.389666	9.6022	2.82125e-05	-1
ENSMUSG00000027534	Snx16	-0.389327	6.06005	0.040064	-1
ENSMUSG00000021114	Atp6v1d	-0.387941	8.85935	0.000659672	-1
ENSMUSG00000064370	mt-Cytb	-0.386792	13.2977	0.0367158	-1
ENSMUSG00000021039	Snw1	-0.385301	7.64101	0.00540257	-1
ENSMUSG00000029422	Rsrc2	-0.384615	8.16741	0.000374658	-1
ENSMUSG00000032745	Gpbp1	-0.384213	6.36888	0.0281773	-1
ENSMUSG00000031517	Gpm6a	-0.384035	9.99413	0.000965941	-1
ENSMUSG00000020022	Ndufa12	-0.382616	7.73017	0.0277831	-1
ENSMUSG00000059734	Ndufs8	-0.382443	6.67155	0.0294073	-1
ENSMUSG00000006333	Rps9	-0.380667	8.63456	0.0080266	-1
ENSMUSG00000028029	Aimp1	-0.379992	6.86567	0.00629684	-1
ENSMUSG00000022403	St13	-0.378395	7.47003	0.019429	-1
ENSMUSG00000020415	Pttg1	-0.377713	6.32303	0.0399499	-1
ENSMUSG00000063316	Rpl27	-0.374161	7.34995	0.0344208	-1
ENSMUSG00000041629	Fam104a	-0.373551	6.96167	0.00871419	-1
ENSMUSG00000066456	Hmgn3	-0.373393	6.3091	0.0145865	-1
ENSMUSG00000027525	Phactr3	-0.369237	6.96639	0.0201486	-1
ENSMUSG00000030286	Emc3	-0.369135	6.15429	0.0325074	-1
ENSMUSG00000021072	Tmx1	-0.368682	6.17823	0.00894915	-1
ENSMUSG00000070697	Utp3	-0.36828	6.73332	0.00850287	-1
ENSMUSG00000042066	Tmcc2	-0.367061	7.10996	0.0190401	-1
ENSMUSG00000028772	Zcchc17	-0.365259	7.34133	0.0270773	-1
ENSMUSG00000054405	Dnajc8	-0.363986	7.73056	0.0178821	-1
ENSMUSG00000031683	Lsm6	-0.362089	7.1811	0.0237034	-1
ENSMUSG00000029780	Nt5c3	-0.361125	5.74132	0.0272923	-1
ENSMUSG00000025967	Eef1b2	-0.360863	7.79027	0.0104361	-1
ENSMUSG00000021178	Psmc1	-0.358907	8.8427	0.0424204	-1
ENSMUSG00000027011	Ube2e3	-0.358479	6.50369	0.0294073	-1
ENSMUSG00000035133	Arhgap5	-0.35825	8.20508	0.0216831	-1
ENSMUSG00000058756	Thra	-0.35822	10.0679	0.00280924	-1
ENSMUSG00000021573	Tppp	-0.356732	8.27706	0.00617993	-1
ENSMUSG00000026740	Dnajc1	-0.355197	6.4246	0.033344	-1
ENSMUSG00000032181	Scg3	-0.35404	8.35132	0.0106481	-1
ENSMUSG00000050043	Tmx2	-0.353569	7.46729	0.0488868	-1
ENSMUSG00000006717	Acot13	-0.35352	7.45931	0.0308087	-1
ENSMUSG00000068739	Sars	-0.352197	7.69829	0.0330683	-1
ENSMUSG00000054302	Eapp	-0.351404	6.5758	0.0239538	-1
ENSMUSG00000057411	Fam173a	-0.349439	6.30426	0.0326783	-1
ENSMUSG00000067194	Eif1ax	-0.348378	6.50982	0.023384	-1
ENSMUSG00000025439	Clns1a	-0.348064	5.796	0.0377676	-1
ENSMUSG00000028005	Gucy1b3	-0.346099	7.01658	0.0174163	-1
ENSMUSG00000027680	Fxr1	-0.345752	6.99399	0.0490254	-1
ENSMUSG00000010803	Gabra1	-0.343657	8.44969	0.0174458	-1
ENSMUSG00000033938	Ndufb7	-0.34326	7.00734	0.0280584	-1
ENSMUSG00000036309	Skp1a	-0.342673	7.92233	0.0290537	-1
ENSMUSG00000006299	Aamp	-0.341497	7.58382	0.0178821	-1
ENSMUSG00000021102	Glrx5	-0.340305	6.56533	0.0399499	-1
ENSMUSG00000001158	Snrnp27	-0.33932	7.27126	0.0395369	-1
ENSMUSG00000031532	Saraf	-0.339171	7.70309	0.00405165	-1
ENSMUSG00000031633	Slc25a4	-0.338704	9.63374	0.0210047	-1
ENSMUSG00000006575	Rundc3a	-0.338291	7.96882	0.00696471	-1
ENSMUSG00000024346	Pfdn1	-0.338151	7.03385	0.0383956	-1
ENSMUSG00000043419	Chd3os	-0.337767	7.10247	0.0287938	-1
ENSMUSG00000067889	Sptbn2	-0.337363	8.52228	0.0156021	-1
ENSMUSG00000010663	Fads1	-0.336712	6.86085	0.0439054	-1
ENSMUSG00000026019	Wdr12	-0.336204	6.54574	0.0213677	-1
ENSMUSG00000037236	Matr3	-0.335335	8.19171	0.0294435	-1
ENSMUSG00000030282	Cmas	-0.334359	7.40803	0.0121191	-1
ENSMUSG00000042182	Bend6	-0.333432	7.91573	0.0216777	-1
ENSMUSG00000047260	Emc6	-0.333038	6.54833	0.0339873	-1
ENSMUSG00000090862	Rps13	-0.331321	8.21813	0.0121191	-1
ENSMUSG00000026234	Ncl	-0.330338	8.88649	0.0102424	-1
ENSMUSG00000048978	Nrsn1	-0.329069	8.41088	0.00434704	-1
ENSMUSG00000038965	Ube2l3	-0.327438	7.34505	0.0314496	-1
ENSMUSG00000038900	Rpl12	-0.324143	7.69091	0.0439891	-1
ENSMUSG00000009863	Sdhb	-0.323853	8.2063	0.0320702	-1
ENSMUSG00000038388	Mpp6	-0.321264	7.11779	0.0475297	-1
ENSMUSG00000027708	Dcun1d1	-0.319368	6.39313	0.0390798	-1
ENSMUSG00000030850	Ate1	-0.318852	7.12335	0.0239255	-1
ENSMUSG00000068823	Csde1	-0.317882	8.6481	0.0409289	-1
ENSMUSG00000006740	Kif5b	-0.314535	9.71923	0.00452544	-1
ENSMUSG00000004285	Atp6v1f	-0.309433	8.6775	0.0242664	-1
ENSMUSG00000041697	Cox6a1	-0.306947	9.3197	0.0160255	-1
ENSMUSG00000001289	Pfdn5	-0.305675	7.66771	0.0439054	-1
ENSMUSG00000002985	Apoe	-0.305387	11.179	0.0396508	-1
ENSMUSG00000024695	Zfp91	-0.305243	8.07448	0.0197284	-1
ENSMUSG00000028478	Clta	-0.304167	7.9556	0.0382455	-1
ENSMUSG00000032532	Cck	-0.299092	9.02585	0.035907	-1
ENSMUSG00000022354	Ndufb9	-0.299046	8.69903	0.0289719	-1
ENSMUSG00000029623	Pdap1	-0.297352	8.72419	0.0396974	-1
ENSMUSG00000020372	Rack1	-0.297278	7.63083	0.0132705	-1
ENSMUSG00000032562	Gnai2	-0.29445	8.42493	0.0186264	-1
ENSMUSG00000007097	Atp1a2	-0.294025	10.8838	0.0407305	-1
ENSMUSG00000091337	Eid1	-0.291563	8.24285	0.0390201	-1
ENSMUSG00000041570	Camsap2	-0.291536	7.57977	0.049805	-1
ENSMUSG00000025035	Arl3	-0.288292	7.3324	0.0325658	-1
ENSMUSG00000060036	Rpl3	-0.28713	8.48897	0.0226483	-1
ENSMUSG00000020849	Ywhae	-0.28705	10.0499	0.0167077	-1
ENSMUSG00000037999	Arap2	-0.286621	7.756	0.0290549	-1
ENSMUSG00000030265	Kras	-0.28648	7.50978	0.0319976	-1
ENSMUSG00000036766	Dner	-0.284046	8.08905	0.0498877	-1
ENSMUSG00000028822	Tmem50a	-0.27892	8.1144	0.038753	-1
ENSMUSG00000052949	Rnf157	-0.278616	8.20807	0.0470389	-1
ENSMUSG00000008763	Man1a2	-0.278194	7.95438	0.0274826	-1
ENSMUSG00000032046	Abhd12	-0.277303	7.48683	0.0425731	-1
ENSMUSG00000052337	Immt	-0.273316	7.53518	0.0332502	-1
ENSMUSG00000022186	Oxct1	-0.265795	8.90003	0.046335	-1
ENSMUSG00000032366	Tpm1	-0.259298	8.03746	0.0415836	-1
ENSMUSG00000034994	Eef2	-0.255003	10.1052	0.0495464	-1
ENSMUSG00000001175	Calm1	-0.227098	12.3391	0.0383199	-1
ENSMUSG00000040724	Kcna2	0.261864	8.03493	0.0265294	1
ENSMUSG00000016349	Eef1a2	0.275052	8.83359	0.0487632	1
ENSMUSG00000049583	Grm5	0.282951	8.08163	0.0446666	1
ENSMUSG00000022456	Sept3	0.28892	9.27512	0.0172491	1
ENSMUSG00000040225	Prrc2c	0.293338	8.67144	0.0486389	1
ENSMUSG00000002107	Celf2	0.29819	9.67488	0.0190764	1
ENSMUSG00000006586	Runx1t1	0.3019	6.56143	0.0430861	1
ENSMUSG00000055204	Ankrd17	0.303325	7.86665	0.0153739	1
ENSMUSG00000022708	Zbtb20	0.304533	8.79553	0.0280336	1
ENSMUSG00000032826	Ank2	0.305381	8.82462	0.00679692	1
ENSMUSG00000039630	Hnrnpu	0.308531	7.86874	0.0363482	1
ENSMUSG00000028034	Fubp1	0.308822	7.46575	0.0457034	1
ENSMUSG00000029004	Kmt2e	0.310294	8.38671	0.0188021	1
ENSMUSG00000026782	Abi2	0.312568	7.33171	0.0487688	1
ENSMUSG00000059208	Hnrnpm	0.320518	7.27188	0.0402107	1
ENSMUSG00000045983	Eif4g1	0.320758	8.08478	0.0487504	1
ENSMUSG00000028649	Macf1	0.322844	7.92042	0.0322624	1
ENSMUSG00000030519	Apba2	0.323203	6.21118	0.0490548	1
ENSMUSG00000028820	Sfpq	0.323977	7.26496	0.0433015	1
ENSMUSG00000068373	D430041D05Rik	0.324217	7.07408	0.049805	1
ENSMUSG00000058975	Kcnc1	0.327021	8.07841	0.0194681	1
ENSMUSG00000058297	Spock2	0.327143	8.60496	0.00747631	1
ENSMUSG00000053819	Camk2d	0.328287	6.66769	0.0470389	1
ENSMUSG00000029471	Camkk2	0.329216	8.48171	0.0244003	1
ENSMUSG00000029516	Cit	0.329745	8.42318	0.0189817	1
ENSMUSG00000031442	Mcf2l	0.330409	6.60736	0.0196096	1
ENSMUSG00000026235	Epha4	0.330675	7.81949	0.0401915	1
ENSMUSG00000031393	Mecp2	0.332935	6.80293	0.0297617	1
ENSMUSG00000043909	Trp53bp1	0.33429	6.24084	0.0455617	1
ENSMUSG00000022185	Acin1	0.338432	7.59702	0.0413689	1
ENSMUSG00000036062	Phf24	0.342255	6.51374	0.0435828	1
ENSMUSG00000018411	Mapt	0.342728	9.58751	0.00331681	1
ENSMUSG00000008658	Rbfox1	0.343935	8.77164	0.000922226	1
ENSMUSG00000032537	Ephb1	0.344079	6.23953	0.0490254	1
ENSMUSG00000040035	Disp2	0.345125	6.3521	0.0413876	1
ENSMUSG00000036564	Ndrg4	0.350255	8.61434	0.0286851	1
ENSMUSG00000037697	Ddhd1	0.353981	5.6636	0.0270924	1
ENSMUSG00000005533	Igf1r	0.35639	7.0299	0.0402394	1
ENSMUSG00000030209	Grin2b	0.35647	8.95521	0.0480843	1
ENSMUSG00000025576	Rbfox3	0.356992	9.29942	0.00523871	1
ENSMUSG00000050587	Lrrc4c	0.357285	6.67446	0.0439886	1
ENSMUSG00000023977	Ubr2	0.358228	7.01554	0.0366459	1
ENSMUSG00000026787	Gad2	0.359278	6.9197	0.0200534	1
ENSMUSG00000040407	Akap9	0.359361	8.17267	0.0183853	1
ENSMUSG00000035566	Pcdh17	0.359902	7.84457	0.0147379	1
ENSMUSG00000027677	Ttc14	0.3603	6.74572	0.0441816	1
ENSMUSG00000037876	Jmjd1c	0.363238	6.0939	0.0413876	1
ENSMUSG00000025085	Ablim1	0.363624	6.75721	0.0268699	1
ENSMUSG00000027799	Nbea	0.364881	8.56618	0.00953063	1
ENSMUSG00000021313	Ryr2	0.368637	7.74063	0.0149804	1
ENSMUSG00000069601	Ank3	0.369319	9.49421	7.22665e-05	1
ENSMUSG00000038538	Ubn2	0.370202	7.04915	0.00945882	1
ENSMUSG00000061751	Kalrn	0.370613	8.24272	0.0223809	1
ENSMUSG00000053580	Tanc2	0.372326	7.07958	0.00985655	1
ENSMUSG00000032606	Nicn1	0.373185	6.50626	0.0314496	1
ENSMUSG00000032212	Sltm	0.374322	7.76827	0.00155032	1
ENSMUSG00000008206	Cers4	0.374418	6.60989	0.0370379	1
ENSMUSG00000078671	Chd2	0.37496	6.95262	0.0211504	1
ENSMUSG00000033981	Gria2	0.377104	9.1863	0.0145241	1
ENSMUSG00000027652	Ralgapb	0.377124	5.78763	0.0374567	1
ENSMUSG00000030410	Dmwd	0.37992	5.97969	0.0367375	1
ENSMUSG00000068036	Afdn	0.381681	6.49085	0.0118287	1
ENSMUSG00000055567	Unc80	0.386787	7.35609	0.0052054	1
ENSMUSG00000029765	Plxna4	0.390143	6.40419	0.0398895	1
ENSMUSG00000027881	Prpf38b	0.392461	6.78319	0.0352539	1
ENSMUSG00000020230	Prmt2	0.392859	6.42432	0.0490245	1
ENSMUSG00000041720	Pi4ka	0.393565	7.13646	0.0119918	1
ENSMUSG00000021130	Galnt16	0.393766	5.57003	0.0367158	1
ENSMUSG00000041915	Ammecr1l	0.393884	5.10151	0.0441082	1
ENSMUSG00000033943	Mga	0.393904	6.74786	0.00185206	1
ENSMUSG00000025959	Klf7	0.39451	7.22178	0.0139146	1
ENSMUSG00000037364	Srrt	0.395033	6.33079	0.0302644	1
ENSMUSG00000038502	Ptov1	0.395035	6.50881	0.00829464	1
ENSMUSG00000044791	Setd2	0.397985	6.46023	0.040651	1
ENSMUSG00000036760	Kcnk9	0.398757	6.55584	0.0435505	1
ENSMUSG00000037771	Slc32a1	0.399163	6.66237	0.00791369	1
ENSMUSG00000040907	Atp1a3	0.399444	8.74709	0.000840383	1
ENSMUSG00000020802	Ube2o	0.399689	6.10264	0.0305897	1
ENSMUSG00000045103	Dmd	0.399754	6.77494	0.00978323	1
ENSMUSG00000000861	Bcl11a	0.401002	7.22757	0.0208489	1
ENSMUSG00000020431	Adcy1	0.401005	8.13506	0.00510714	1
ENSMUSG00000024002	Brd4	0.404563	7.46569	0.00451237	1
ENSMUSG00000047193	Dync2h1	0.406958	6.16266	0.0484199	1
ENSMUSG00000022521	Crebbp	0.408001	7.99333	0.00375144	1
ENSMUSG00000002265	Peg3	0.408604	8.48942	0.0130249	1
ENSMUSG00000038473	Nos1ap	0.409013	7.35309	0.0295126	1
ENSMUSG00000029629	Phf14	0.409084	6.54262	0.0183853	1
ENSMUSG00000030275	Etnk1	0.40953	6.898	0.0103218	1
ENSMUSG00000071054	Safb	0.41116	6.09845	0.0161027	1
ENSMUSG00000047496	Rnf152	0.411339	6.51738	0.0263566	1
ENSMUSG00000040481	Bptf	0.411752	8.26768	0.00165503	1
ENSMUSG00000034269	Setd5	0.412221	6.73188	0.0371397	1
ENSMUSG00000023033	Scn8a	0.41293	8.14558	0.000419792	1
ENSMUSG00000048330	Ric3	0.41378	5.64951	0.0367375	1
ENSMUSG00000022607	Ptk2	0.415399	5.80039	0.0193038	1
ENSMUSG00000038894	Irs2	0.416243	6.21525	0.047513	1
ENSMUSG00000004151	Etv1	0.416479	6.45286	0.0134745	1
ENSMUSG00000043411	Usp48	0.416713	7.01053	0.0160853	1
ENSMUSG00000038170	Pde4dip	0.417571	6.77952	0.00634298	1
ENSMUSG00000048458	Fam212b	0.418199	5.64153	0.0344032	1
ENSMUSG00000052373	Mpp3	0.420886	6.12065	0.0260151	1
ENSMUSG00000013236	Ptprs	0.421121	7.59514	0.00463806	1
ENSMUSG00000057894	Zfp329	0.423335	5.29061	0.0470743	1
ENSMUSG00000031729	Ist1	0.426367	6.1739	0.0218366	1
ENSMUSG00000026014	Raph1	0.427288	6.40679	0.0126013	1
ENSMUSG00000055692	Tmem191c	0.429808	6.36909	0.0265226	1
ENSMUSG00000029505	Ep400	0.430034	5.86574	0.0203832	1
ENSMUSG00000032485	Scap	0.431543	5.45318	0.046335	1
ENSMUSG00000035401	Emsy	0.431898	6.41314	0.00602773	1
ENSMUSG00000020661	Dnmt3a	0.432089	6.94139	0.0035841	1
ENSMUSG00000002984	Tomm40	0.433999	5.37699	0.0194174	1
ENSMUSG00000034902	Pip5k1c	0.434954	6.98304	0.0330854	1
ENSMUSG00000026425	Srgap2	0.435283	5.90546	0.0363482	1
ENSMUSG00000032480	Dhx30	0.43586	5.87082	0.0289514	1
ENSMUSG00000040722	Scamp5	0.438472	7.423	0.00332107	1
ENSMUSG00000071064	Zfp827	0.438714	5.90868	0.0189817	1
ENSMUSG00000022861	Dgkg	0.438767	6.73312	0.0104391	1
ENSMUSG00000015094	Npdc1	0.439616	6.51233	0.0201172	1
ENSMUSG00000028176	Lrrc7	0.440425	5.8059	0.038753	1
ENSMUSG00000027829	Ccnl1	0.44287	6.3506	0.017282	1
ENSMUSG00000041836	Ptpre	0.444753	5.75931	0.0119037	1
ENSMUSG00000030852	Tacc2	0.44508	5.8662	0.038819	1
ENSMUSG00000032350	Gclc	0.446562	5.38905	0.0330448	1
ENSMUSG00000056900	Usp13	0.446746	5.16088	0.0377872	1
ENSMUSG00000026034	Clk1	0.447089	6.15169	0.0198693	1
ENSMUSG00000041415	Dicer1	0.449233	5.74323	0.0454323	1
ENSMUSG00000074505	Fat3	0.449787	6.12452	0.0211504	1
ENSMUSG00000027010	Slc25a12	0.45062	6.94539	0.0198333	1
ENSMUSG00000026987	Baz2b	0.450766	7.33348	0.00142916	1
ENSMUSG00000038056	Kmt2c	0.451138	6.97053	0.0069806	1
ENSMUSG00000046159	Chrm3	0.451182	6.69077	0.0413689	1
ENSMUSG00000019947	Arid5b	0.452992	5.93175	0.00562731	1
ENSMUSG00000028524	Sgip1	0.45356	6.48789	0.00837749	1
ENSMUSG00000036097	Slf2	0.455492	5.32869	0.0326783	1
ENSMUSG00000059146	Ntrk3	0.457029	7.15223	0.00207936	1
ENSMUSG00000021910	Nisch	0.457898	7.41517	0.00154079	1
ENSMUSG00000074305	Peak1	0.458578	5.46706	0.0289719	1
ENSMUSG00000031654	Cbln1	0.458674	6.58676	0.0261042	1
ENSMUSG00000026443	Lrrn2	0.458965	5.58008	0.0179868	1
ENSMUSG00000009741	Ubp1	0.459861	6.44721	0.00569746	1
ENSMUSG00000021134	Srsf5	0.460188	6.05179	0.0386652	1
ENSMUSG00000003410	Elavl3	0.460423	8.72789	0.000114269	1
ENSMUSG00000034602	Mon2	0.460448	5.4901	0.036542	1
ENSMUSG00000053754	Chd8	0.461034	7.02717	0.00585202	1
ENSMUSG00000031391	L1cam	0.461357	6.1402	0.00477149	1
ENSMUSG00000037331	Larp1	0.462712	6.91631	0.0106733	1
ENSMUSG00000027634	Ndrg3	0.462968	7.19433	0.00169209	1
ENSMUSG00000106864	Gtf3c2	0.462973	5.72859	0.0490121	1
ENSMUSG00000039542	Ncam1	0.464646	9.47444	0.000176518	1
ENSMUSG00000022558	Mroh1	0.465001	4.92621	0.0383956	1
ENSMUSG00000028906	Epb41	0.465652	6.22234	0.0295652	1
ENSMUSG00000096054	Syne1	0.465768	8.69758	0.000980401	1
ENSMUSG00000049265	Kcnk3	0.466074	6.0834	0.0477916	1
ENSMUSG00000025982	Sf3b1	0.46665	7.08012	0.00667898	1
ENSMUSG00000045095	Magi1	0.46888	5.81588	0.0392424	1
ENSMUSG00000038805	Six3	0.469038	6.76513	0.0261628	1
ENSMUSG00000033124	Atg9a	0.469066	5.31927	0.0487504	1
ENSMUSG00000021188	Trip11	0.471358	5.84767	0.00337087	1
ENSMUSG00000048271	Rbm33	0.472067	5.50465	0.0473622	1
ENSMUSG00000020658	Efr3b	0.472379	5.93135	0.0202153	1
ENSMUSG00000040459	Arglu1	0.472793	8.18805	0.000727453	1
ENSMUSG00000039860	Srrm3	0.473582	6.84571	0.00510714	1
ENSMUSG00000017264	Exosc10	0.474341	5.04712	0.0487632	1
ENSMUSG00000002372	Ranbp3	0.476099	4.98029	0.0153618	1
ENSMUSG00000033569	Adgrb3	0.478216	7.09112	0.0143865	1
ENSMUSG00000021413	Prpf4b	0.478965	7.77398	0.000312678	1
ENSMUSG00000029207	Apbb2	0.479299	6.09399	0.00129958	1
ENSMUSG00000045482	Trrap	0.481078	5.66275	0.0221453	1
ENSMUSG00000032598	Nckipsd	0.483057	5.29475	0.035215	1
ENSMUSG00000015149	Sirt2	0.483431	6.61594	0.00561057	1
ENSMUSG00000007880	Arid1a	0.486128	6.37496	0.0145105	1
ENSMUSG00000026854	Usp20	0.486412	6.17109	0.0258296	1
ENSMUSG00000066189	Cacng3	0.486512	5.79653	0.0242114	1
ENSMUSG00000033909	Usp36	0.486928	6.03934	0.0470389	1
ENSMUSG00000039126	Prune2	0.491153	5.37655	0.0160825	1
ENSMUSG00000022961	Son	0.492459	8.93991	6.82729e-06	1
ENSMUSG00000010608	Rbm25	0.494802	8.6745	0.00038965	1
ENSMUSG00000052707	Tnrc6a	0.494846	7.20571	0.00108604	1
ENSMUSG00000061601	Pclo	0.495377	8.84939	0.000110106	1
ENSMUSG00000016386	Mpped2	0.496105	5.60126	0.0153618	1
ENSMUSG00000029166	Mapre3	0.496237	6.92184	0.038253	1
ENSMUSG00000035629	Rubcn	0.496985	5.02075	0.0254908	1
ENSMUSG00000022075	Rhobtb2	0.498767	5.64455	0.00517399	1
ENSMUSG00000019820	Utrn	0.499235	5.76694	0.0120711	1
ENSMUSG00000039716	Dock3	0.500046	6.51593	0.00327683	1
ENSMUSG00000047036	Zfp445	0.501149	6.77363	0.00106823	1
ENSMUSG00000041733	Coq5	0.503922	5.66555	0.0144474	1
ENSMUSG00000062995	Ica1	0.503941	5.13546	0.0180278	1
ENSMUSG00000004633	Chn2	0.504267	6.67292	0.00735802	1
ENSMUSG00000032368	Zic1	0.505197	7.38675	0.00155032	1
ENSMUSG00000031134	Rbmx	0.505352	4.54087	0.0390184	1
ENSMUSG00000045733	Sprn	0.505566	5.36389	0.0397702	1
ENSMUSG00000019590	Cyb561	0.506253	5.01761	0.0356656	1
ENSMUSG00000034818	Celf5	0.506807	6.93431	0.00647475	1
ENSMUSG00000032621	Srek1	0.507718	7.03546	0.000787652	1
ENSMUSG00000049313	Sorl1	0.507812	7.66727	1.66666e-05	1
ENSMUSG00000031833	Mast3	0.510413	5.82269	0.0104019	1
ENSMUSG00000005510	Ndufs3	0.51273	5.45612	0.0171752	1
ENSMUSG00000047976	Kcna1	0.514462	7.19343	0.000386142	1
ENSMUSG00000027674	Pex5l	0.514495	6.32499	0.00261767	1
ENSMUSG00000038664	Herc1	0.51483	7.90384	0.000439012	1
ENSMUSG00000024566	Atp9b	0.514861	5.41792	0.0307969	1
ENSMUSG00000040111	Gramd1b	0.515144	7.52267	0.00130477	1
ENSMUSG00000056763	Cspp1	0.515218	6.01243	0.00699445	1
ENSMUSG00000024515	Smad4	0.516611	4.95783	0.00622752	1
ENSMUSG00000029714	Gigyf1	0.516705	5.18243	0.0424393	1
ENSMUSG00000027404	Snrpb	0.519492	5.26461	0.0469719	1
ENSMUSG00000031782	Coq9	0.522893	4.37913	0.0487504	1
ENSMUSG00000062785	Kcnc3	0.523402	7.7704	0.00593727	1
ENSMUSG00000002129	Sf3a1	0.523524	5.4491	0.0286006	1
ENSMUSG00000002625	Akap8l	0.523588	6.53785	0.0213832	1
ENSMUSG00000040721	Zfhx2	0.524383	5.97174	0.00260567	1
ENSMUSG00000030313	Dennd5b	0.524507	6.24473	0.000659672	1
ENSMUSG00000038914	Dido1	0.526868	5.42543	0.0247928	1
ENSMUSG00000009418	Nav1	0.527796	7.32672	0.00215992	1
ENSMUSG00000040415	Dtx3	0.528374	5.58427	0.0195833	1
ENSMUSG00000022983	Scaf4	0.528716	5.00818	0.00834706	1
ENSMUSG00000061578	Ksr2	0.529132	5.94365	0.00246227	1
ENSMUSG00000028137	Celf3	0.530002	5.90162	0.0397702	1
ENSMUSG00000001415	Smg5	0.530262	4.44894	0.0416101	1
ENSMUSG00000031169	Porcn	0.530353	5.509	0.0196907	1
ENSMUSG00000063576	Klhdc3	0.531039	5.76077	0.00382108	1
ENSMUSG00000057230	Aak1	0.531585	6.94523	0.00316426	1
ENSMUSG00000032184	Lysmd2	0.531811	4.78268	0.0400497	1
ENSMUSG00000019828	Grm1	0.53387	6.74789	0.00018732	1
ENSMUSG00000030310	Slc6a1	0.534914	6.56249	0.000571592	1
ENSMUSG00000024589	Nedd4l	0.537109	7.3287	7.51075e-05	1
ENSMUSG00000010517	Faf1	0.537381	4.45093	0.0135457	1
ENSMUSG00000038255	Neurod2	0.54033	7.54286	0.000293493	1
ENSMUSG00000027522	Stx16	0.540523	5.49817	0.0198693	1
ENSMUSG00000053024	Cntn2	0.54177	7.45415	0.00547327	1
ENSMUSG00000025241	Fyco1	0.541914	5.3455	0.00964103	1
ENSMUSG00000062591	Tubb4a	0.542269	7.66255	0.00886489	1
ENSMUSG00000036792	Mbd5	0.542658	5.18817	0.00985655	1
ENSMUSG00000020091	Eif4ebp2	0.544172	5.63137	0.0352539	1
ENSMUSG00000041936	Agrn	0.544474	5.98724	0.00414857	1
ENSMUSG00000038371	Sbf2	0.547925	5.55999	0.00286754	1
ENSMUSG00000007021	Syngr3	0.548742	5.39912	0.0273238	1
ENSMUSG00000028572	Hook1	0.550526	5.29796	0.0469054	1
ENSMUSG00000042082	Arsb	0.55087	3.65537	0.0487043	1
ENSMUSG00000031565	Fgfr1	0.553209	5.22128	0.0390184	1
ENSMUSG00000027200	Sema6d	0.55349	4.59043	0.0314496	1
ENSMUSG00000042256	Ptchd4	0.553891	4.49391	0.0286006	1
ENSMUSG00000071424	Grid2	0.555568	5.27631	0.0313184	1
ENSMUSG00000024158	Hagh	0.55632	4.85808	0.0304154	1
ENSMUSG00000022377	Asap1	0.55695	7.17673	0.000428344	1
ENSMUSG00000041642	Kif21b	0.563491	4.98363	0.0427394	1
ENSMUSG00000058301	Upf1	0.564187	5.60009	0.00616575	1
ENSMUSG00000000416	Cttnbp2	0.564799	6.99834	0.00216477	1
ENSMUSG00000003119	Cdk12	0.566267	5.71441	0.00199626	1
ENSMUSG00000003934	Efnb3	0.566883	5.69376	0.0281563	1
ENSMUSG00000021007	Spata7	0.567018	5.11715	0.00585954	1
ENSMUSG00000037679	Inf2	0.569768	6.2633	0.0159356	1
ENSMUSG00000039671	Zmynd8	0.570276	7.53083	9.84977e-06	1
ENSMUSG00000037692	Ahdc1	0.570472	5.89784	0.00432044	1
ENSMUSG00000030374	Strn4	0.571009	6.07761	0.000419792	1
ENSMUSG00000025019	Lcor	0.571394	5.01918	0.0368702	1
ENSMUSG00000055436	Srsf11	0.571902	8.24003	0.000114174	1
ENSMUSG00000026930	Gpsm1	0.573243	4.58795	0.0363596	1
ENSMUSG00000031543	Ank1	0.573493	5.73922	0.00287257	1
ENSMUSG00000042359	Osbpl6	0.574011	5.83249	0.000970515	1
ENSMUSG00000047888	Tnrc6b	0.57442	7.20997	4.64712e-06	1
ENSMUSG00000029684	Wasl	0.575276	7.26126	0.00125564	1
ENSMUSG00000023868	Pde10a	0.576061	6.21336	0.00579564	1
ENSMUSG00000032898	Fbxo21	0.577521	5.53907	0.000830889	1
ENSMUSG00000048078	Tenm4	0.577576	7.17529	1.66666e-05	1
ENSMUSG00000027016	Zfp385b	0.578533	5.34966	0.0102424	1
ENSMUSG00000021327	Zkscan3	0.579837	5.00797	0.0286259	1
ENSMUSG00000037750	Fam222b	0.580888	5.58758	0.00331811	1
ENSMUSG00000027346	Gpcpd1	0.581565	5.27958	0.0358173	1
ENSMUSG00000011751	Sptbn4	0.581648	5.24647	0.0125301	1
ENSMUSG00000032452	Clstn2	0.58194	4.81901	0.026449	1
ENSMUSG00000004110	Cacna1e	0.582611	7.40098	0.00168169	1
ENSMUSG00000029502	Golga3	0.583172	5.06373	0.0174354	1
ENSMUSG00000026349	Ccnt2	0.583231	5.96527	0.00957391	1
ENSMUSG00000066129	Kndc1	0.584404	6.06909	0.000398555	1
ENSMUSG00000022552	Sharpin	0.585579	4.58143	0.0364355	1
ENSMUSG00000026970	Rbms1	0.586367	5.33451	0.0195833	1
ENSMUSG00000021559	Dapk1	0.586893	5.78038	0.0105323	1
ENSMUSG00000010110	Stx5a	0.591473	5.07307	0.0279827	1
ENSMUSG00000055065	Ddx17	0.591875	7.00653	0.0031554	1
ENSMUSG00000034701	Neurod1	0.592429	6.24636	0.00238313	1
ENSMUSG00000010097	Nxf1	0.592656	5.10108	0.00850287	1
ENSMUSG00000016921	Srsf6	0.594174	5.12389	0.0123213	1
ENSMUSG00000041530	Ago1	0.596137	4.85271	0.00567326	1
ENSMUSG00000004789	Dlst	0.596547	5.94736	0.000937408	1
ENSMUSG00000035954	Dock4	0.596862	6.01375	0.00248844	1
ENSMUSG00000047789	Slc38a9	0.596873	4.89796	0.0366459	1
ENSMUSG00000022685	Parn	0.597691	3.9189	0.0211781	1
ENSMUSG00000053483	Usp21	0.598377	4.86397	0.00938679	1
ENSMUSG00000041220	Elovl6	0.598497	5.33769	0.00267677	1
ENSMUSG00000002900	Lamb1	0.599202	4.43043	0.0395369	1
ENSMUSG00000034216	Vps18	0.599977	3.94243	0.0383199	1
ENSMUSG00000006673	Qrich1	0.601227	4.85646	0.0181635	1
ENSMUSG00000023007	Prpf40b	0.601598	5.28512	0.0390184	1
ENSMUSG00000041528	Rnf123	0.602961	5.18184	0.00634298	1
ENSMUSG00000033434	Gtpbp6	0.604795	4.77023	0.0176104	1
ENSMUSG00000032565	Nudt16	0.605565	4.23378	0.0257915	1
ENSMUSG00000033871	Ppargc1b	0.607469	5.56317	0.00399386	1
ENSMUSG00000037400	Atp11b	0.609175	5.9259	0.011566	1
ENSMUSG00000055670	Zzef1	0.611223	5.48129	0.0168511	1
ENSMUSG00000027951	Adar	0.612367	5.62102	0.00012913	1
ENSMUSG00000021182	Ccdc88c	0.613025	5.63772	0.0209891	1
ENSMUSG00000040380	Cbln3	0.613874	6.8345	0.0013251	1
ENSMUSG00000038264	Sema7a	0.614606	5.11923	0.0373298	1
ENSMUSG00000008200	Fnbp4	0.615241	5.31449	0.00424719	1
ENSMUSG00000027406	Idh3b	0.616402	6.74755	3.95522e-05	1
ENSMUSG00000019996	Map7	0.616872	6.33841	0.00960918	1
ENSMUSG00000002968	Med25	0.618114	5.29422	0.0305468	1
ENSMUSG00000034912	Mdga2	0.618445	5.55357	0.000833287	1
ENSMUSG00000032507	Fbxl2	0.619663	4.36386	0.0104146	1
ENSMUSG00000039176	Polg	0.620343	4.68616	0.0170529	1
ENSMUSG00000028684	Urod	0.621433	5.65913	0.00678963	1
ENSMUSG00000047098	Rnf31	0.622408	3.58366	0.0225355	1
ENSMUSG00000036264	Fstl4	0.62576	5.17075	0.0203832	1
ENSMUSG00000060206	Zfp462	0.627685	5.29778	0.0134289	1
ENSMUSG00000064181	Rab3ip	0.628031	4.54453	0.00332208	1
ENSMUSG00000000902	Smarcb1	0.628115	5.11025	0.0025758	1
ENSMUSG00000025558	Dock9	0.630842	4.83623	0.0247111	1
ENSMUSG00000003099	Ppp5c	0.630853	5.79464	0.000198261	1
ENSMUSG00000045071	E130308A19Rik	0.631349	4.41868	0.0295126	1
ENSMUSG00000022829	Stxbp5l	0.631899	4.89468	0.00634298	1
ENSMUSG00000030329	Pianp	0.632105	6.57108	0.00254287	1
ENSMUSG00000031626	Sorbs2	0.632697	6.64829	0.000102618	1
ENSMUSG00000030657	Xylt1	0.633817	4.24849	0.0168506	1
ENSMUSG00000015291	Gdi1	0.634226	7.04664	0.00386336	1
ENSMUSG00000006676	Usp19	0.634669	4.99704	0.0120709	1
ENSMUSG00000021431	Snrnp48	0.634886	6.46558	2.67626e-05	1
ENSMUSG00000034930	Rtkn	0.636211	4.86378	0.0282002	1
ENSMUSG00000022974	Paxbp1	0.636587	5.12416	0.0186436	1
ENSMUSG00000097392	D930016D06Rik	0.637361	4.69115	0.0462841	1
ENSMUSG00000043456	Zfp536	0.638137	4.80631	0.00225781	1
ENSMUSG00000045039	Megf8	0.638357	5.55923	0.000922226	1
ENSMUSG00000028837	Psmb2	0.639138	4.02326	0.0305338	1
ENSMUSG00000030235	Slco1c1	0.640579	4.72698	0.0317298	1
ENSMUSG00000007783	Cpt1c	0.641752	5.21189	0.0175237	1
ENSMUSG00000019927	Ube2d1	0.643976	4.12467	0.038819	1
ENSMUSG00000021820	Camk2g	0.64548	6.28255	0.00303717	1
ENSMUSG00000058706	0610030E20Rik	0.647358	4.68327	0.0161121	1
ENSMUSG00000068663	Clec16a	0.647484	5.17333	0.00215271	1
ENSMUSG00000058006	Mdn1	0.647894	6.09774	5.50228e-05	1
ENSMUSG00000021071	Trim9	0.648579	6.92169	0.00183735	1
ENSMUSG00000030279	C2cd5	0.650882	4.95646	0.00362031	1
ENSMUSG00000023800	Tiam2	0.652186	3.87084	0.0389868	1
ENSMUSG00000026289	Atg16l1	0.65277	4.76134	0.0294619	1
ENSMUSG00000038902	Pogz	0.653354	4.87791	0.0280584	1
ENSMUSG00000041650	Pcca	0.654966	4.08527	0.0389915	1
ENSMUSG00000051790	Nlgn2	0.655979	6.44311	0.000608181	1
ENSMUSG00000034040	Wbscr17	0.657854	6.01363	0.00208981	1
ENSMUSG00000022119	Rbm26	0.661561	6.45586	7.61807e-06	1
ENSMUSG00000038884	A230050P20Rik	0.662129	4.55947	0.00377085	1
ENSMUSG00000071860	2900055J20Rik	0.66362	5.07997	0.0155604	1
ENSMUSG00000009995	Taz	0.664798	5.3092	0.0110545	1
ENSMUSG00000043991	Pura	0.664809	9.96292	1.7284e-06	1
ENSMUSG00000015143	Actn1	0.667405	6.06443	0.000374208	1
ENSMUSG00000037110	Ralgapa2	0.66822	4.60133	0.0400815	1
ENSMUSG00000031862	Atp13a1	0.66886	4.5173	0.0134289	1
ENSMUSG00000030655	Smg1	0.669771	6.02947	0.00850287	1
ENSMUSG00000002028	Kmt2a	0.670164	8.23593	1.44326e-06	1
ENSMUSG00000008496	Pou2f2	0.672537	5.4844	0.00272384	1
ENSMUSG00000034621	Gpatch8	0.673011	6.48675	8.31731e-05	1
ENSMUSG00000032855	Pkd1	0.674836	5.55327	0.0161164	1
ENSMUSG00000024483	Ankhd1	0.675886	7.32611	7.61807e-06	1
ENSMUSG00000027130	Slc12a6	0.67625	4.2142	0.0110545	1
ENSMUSG00000034687	Fras1	0.676646	4.18998	0.0345697	1
ENSMUSG00000070733	Fryl	0.677039	5.5426	0.014594	1
ENSMUSG00000063239	Grm4	0.677636	6.90527	4.72964e-05	1
ENSMUSG00000031214	Ophn1	0.678855	4.59578	0.0223465	1
ENSMUSG00000040584	Abcb1a	0.679575	4.12446	0.0397702	1
ENSMUSG00000031502	Col4a1	0.679938	4.2161	0.0299472	1
ENSMUSG00000046387	Pcdhb17	0.680221	3.569	0.0413636	1
ENSMUSG00000050271	Prag1	0.680831	4.15858	0.0107401	1
ENSMUSG00000042249	Grk3	0.683657	5.82806	0.00215271	1
ENSMUSG00000038368	Focad	0.685146	3.39595	0.035907	1
ENSMUSG00000030096	Slc6a6	0.686463	6.5141	1.87532e-05	1
ENSMUSG00000079065	BC005561	0.686522	6.38937	6.68299e-05	1
ENSMUSG00000028402	Mpdz	0.686694	4.43469	0.0373298	1
ENSMUSG00000041966	Dcaf17	0.686738	4.5289	0.0407305	1
ENSMUSG00000054792	Klhl18	0.687092	4.21735	0.0153797	1
ENSMUSG00000063430	Wscd2	0.689601	5.91996	0.0054698	1
ENSMUSG00000015968	Cacna1d	0.69008	6.13142	0.000868993	1
ENSMUSG00000022475	Hdac7	0.691953	5.54346	0.00189029	1
ENSMUSG00000026944	Abca2	0.694878	7.47949	0.000299546	1
ENSMUSG00000036304	Zdhhc23	0.696954	4.6357	0.0266778	1
ENSMUSG00000023805	Synj2	0.69773	4.09424	0.0458657	1
ENSMUSG00000053693	Mast1	0.698203	4.89304	0.0118454	1
ENSMUSG00000024045	Akap8	0.698353	5.06841	0.0126258	1
ENSMUSG00000000600	Krit1	0.699424	5.50289	0.000919847	1
ENSMUSG00000002059	Rab34	0.702624	3.91396	0.0491057	1
ENSMUSG00000017210	Med24	0.70507	4.04732	0.0376528	1
ENSMUSG00000039205	Ciz1	0.705302	4.89523	0.00190107	1
ENSMUSG00000004360	9330159F19Rik	0.705488	5.18453	0.000529596	1
ENSMUSG00000030621	Me3	0.706784	4.97605	0.0108785	1
ENSMUSG00000087177	E130307A14Rik	0.707398	4.30722	0.0362693	1
ENSMUSG00000025816	Sec61a2	0.70843	4.97186	0.000662846	1
ENSMUSG00000055717	Slain1	0.709844	4.27946	0.0183614	1
ENSMUSG00000022763	Aifm3	0.713456	5.44368	0.0068015	1
ENSMUSG00000027933	Ints3	0.713808	4.36983	0.0303151	1
ENSMUSG00000037326	Capn15	0.713932	5.16788	0.00278556	1
ENSMUSG00000026927	Sdccag3	0.714594	4.5172	0.0156928	1
ENSMUSG00000047085	Lrrc4b	0.714833	6.38268	4.89118e-06	1
ENSMUSG00000031772	Cntnap4	0.714912	4.42384	0.0244176	1
ENSMUSG00000058392	Rrp1b	0.716826	4.28627	0.017475	1
ENSMUSG00000028059	Arhgef2	0.71823	6.06854	1.21771e-05	1
ENSMUSG00000027035	Cers6	0.719353	3.8585	0.0460731	1
ENSMUSG00000041354	Rgl2	0.719402	3.65594	0.0469719	1
ENSMUSG00000069631	Strada	0.719623	4.84578	0.00238313	1
ENSMUSG00000066621	Tecpr1	0.71982	6.53672	3.40763e-06	1
ENSMUSG00000032096	Arcn1	0.7203	4.64135	0.0193847	1
ENSMUSG00000036989	Trim3	0.722305	4.89823	0.00560031	1
ENSMUSG00000019146	Cacng2	0.723371	7.81456	8.89843e-08	1
ENSMUSG00000021819	Zswim8	0.72482	5.55928	8.18086e-05	1
ENSMUSG00000028645	Slc2a1	0.725446	4.71657	0.00950979	1
ENSMUSG00000025571	Tnrc6c	0.72658	6.31466	7.16214e-06	1
ENSMUSG00000037965	Zc3h7a	0.729422	4.6843	0.033344	1
ENSMUSG00000035649	Zcchc7	0.730131	6.96249	1.24689e-06	1
ENSMUSG00000038780	Smurf1	0.730534	4.40136	0.00299029	1
ENSMUSG00000000131	Xpo6	0.731573	4.53637	0.0281469	1
ENSMUSG00000062044	Lmtk3	0.732989	6.26077	0.000188369	1
ENSMUSG00000028582	Cc2d1b	0.734011	4.08129	0.0322624	1
ENSMUSG00000090799	Klhl33	0.734661	4.1366	0.0439345	1
ENSMUSG00000030533	Unc45a	0.735892	3.98847	0.0397947	1
ENSMUSG00000038838	Vars2	0.736129	4.22243	0.0206547	1
ENSMUSG00000017754	Pltp	0.736311	4.69769	0.033344	1
ENSMUSG00000052928	Ctif	0.740786	5.46635	0.000359561	1
ENSMUSG00000009207	Lnpk	0.740891	5.01257	0.000486695	1
ENSMUSG00000020160	Meis1	0.741214	4.13694	0.0213677	1
ENSMUSG00000029208	Guf1	0.742246	4.24055	0.00317433	1
ENSMUSG00000053604	Rpia	0.744681	3.65897	0.0352539	1
ENSMUSG00000023055	Calcoco1	0.745927	5.17208	0.00592534	1
ENSMUSG00000020099	Unc5b	0.746837	5.00473	0.00219831	1
ENSMUSG00000020175	Rab36	0.748196	4.23923	0.0289181	1
ENSMUSG00000020115	Tbk1	0.749249	3.58716	0.0373298	1
ENSMUSG00000022617	Chkb	0.751024	4.00419	0.0203832	1
ENSMUSG00000057672	Pkn1	0.751491	4.39002	0.0113501	1
ENSMUSG00000058440	Nrf1	0.751769	3.719	0.0376528	1
ENSMUSG00000029817	Tra2a	0.752208	6.95979	7.2389e-06	1
ENSMUSG00000002504	Slc9a3r2	0.752779	5.26397	0.000297793	1
ENSMUSG00000052632	Asap2	0.753619	4.33319	0.00689344	1
ENSMUSG00000006705	Pknox1	0.756031	4.3052	0.0250231	1
ENSMUSG00000109394	A230057D06Rik	0.756354	5.22497	0.0125211	1
ENSMUSG00000049511	Htr1b	0.757809	3.36701	0.0471912	1
ENSMUSG00000029104	Htt	0.761094	5.25451	0.000398915	1
ENSMUSG00000051166	Eml5	0.761111	5.81995	0.000669302	1
ENSMUSG00000056602	Fry	0.764736	6.18384	2.6346e-06	1
ENSMUSG00000018820	Zfyve27	0.766741	4.64338	0.00262439	1
ENSMUSG00000010086	Rnf112	0.769452	6.80345	5.60222e-06	1
ENSMUSG00000005378	Wbscr22	0.770356	3.99478	0.024743	1
ENSMUSG00000039218	Srrm2	0.771627	9.24675	6.44149e-08	1
ENSMUSG00000042846	Lrrtm3	0.772261	5.55711	0.000662846	1
ENSMUSG00000041890	Git2	0.77797	5.29652	0.00159564	1
ENSMUSG00000021065	Fut8	0.778262	4.35289	0.0182228	1
ENSMUSG00000020807	4933427D14Rik	0.77907	4.12637	0.0117462	1
ENSMUSG00000027330	Cdc25b	0.781978	3.9689	0.0318777	1
ENSMUSG00000041235	Chd7	0.782151	6.53572	5.69869e-06	1
ENSMUSG00000056211	R3hdm1	0.783606	7.75785	1.01617e-05	1
ENSMUSG00000033579	Fa2h	0.784664	4.23809	0.0172491	1
ENSMUSG00000025821	Zfp282	0.784862	4.48909	0.0068015	1
ENSMUSG00000021198	Unc79	0.78719	4.67171	0.00281863	1
ENSMUSG00000022568	Scrib	0.787984	3.75968	0.0455397	1
ENSMUSG00000004113	Cacna1b	0.791328	5.87927	1.51995e-05	1
ENSMUSG00000075254	Heg1	0.79435	3.76347	0.0390201	1
ENSMUSG00000024064	Galnt14	0.795448	4.13708	0.0134745	1
ENSMUSG00000022498	Txndc11	0.795466	4.0267	0.0245795	1
ENSMUSG00000003847	Nfat5	0.796227	5.00025	0.0035841	1
ENSMUSG00000037795	N4bp2	0.796948	3.67427	0.0241116	1
ENSMUSG00000040412	5330417C22Rik	0.802238	4.09505	0.0204013	1
ENSMUSG00000045409	Trim39	0.804441	3.87713	0.0317267	1
ENSMUSG00000017299	Dnttip1	0.807089	4.3092	0.0298563	1
ENSMUSG00000036534	Slc38a7	0.810682	3.56144	0.0238997	1
ENSMUSG00000078816	Prkcg	0.811097	7.3967	0.000723429	1
ENSMUSG00000020231	Dip2a	0.813209	4.46156	0.0067708	1
ENSMUSG00000049303	Syt12	0.813342	3.51624	0.0319976	1
ENSMUSG00000054199	Gon4l	0.814774	5.77517	6.39335e-05	1
ENSMUSG00000087620	5330434G04Rik	0.817301	6.06456	0.000150503	1
ENSMUSG00000018167	Stard3	0.818943	4.29104	0.000581935	1
ENSMUSG00000075590	Nrbp2	0.821479	5.77146	0.000100456	1
ENSMUSG00000025583	Rptor	0.82811	4.57459	0.0036506	1
ENSMUSG00000056167	Cnot10	0.829851	4.97863	0.00016683	1
ENSMUSG00000027569	Mrgbp	0.830435	3.24538	0.0164585	1
ENSMUSG00000052105	Mtcl1	0.830652	5.63995	0.000229361	1
ENSMUSG00000042625	Safb2	0.835685	5.89252	3.77419e-06	1
ENSMUSG00000021235	Coq6	0.839843	3.32465	0.030026	1
ENSMUSG00000021098	4930447C04Rik	0.839949	3.43905	0.0425938	1
ENSMUSG00000040661	Rad54l2	0.840464	3.90007	0.01901	1
ENSMUSG00000051726	Kcnf1	0.841262	4.19224	0.0127532	1
ENSMUSG00000001143	Lman2l	0.842245	4.78306	0.000299546	1
ENSMUSG00000054733	Msra	0.848549	4.47917	0.000648485	1
ENSMUSG00000041775	Mapk1ip1	0.852074	4.66156	0.000299546	1
ENSMUSG00000042757	Tmem108	0.852264	4.64885	0.00820226	1
ENSMUSG00000038605	Samd10	0.854882	3.72645	0.0193365	1
ENSMUSG00000060924	Csmd1	0.854891	4.73959	0.000424706	1
ENSMUSG00000037266	Rsrp1	0.858031	6.11698	0.00017486	1
ENSMUSG00000035597	Prpf39	0.858521	5.12857	7.23147e-05	1
ENSMUSG00000024948	Map4k2	0.858583	3.93128	0.00558414	1
ENSMUSG00000079018	Ly6c1	0.859579	4.29389	0.00300245	1
ENSMUSG00000028467	Gba2	0.859593	4.44892	0.00300483	1
ENSMUSG00000003546	Klc4	0.860091	4.38302	0.000479459	1
ENSMUSG00000001946	Esam	0.860299	3.51322	0.0134745	1
ENSMUSG00000031787	Katnb1	0.86167	3.7764	0.0342727	1
ENSMUSG00000032743	D430042O09Rik	0.862512	3.90062	0.0121231	1
ENSMUSG00000021495	Fam193b	0.863487	5.90778	2.80439e-06	1
ENSMUSG00000063919	Srrm4	0.86459	5.32724	4.48567e-06	1
ENSMUSG00000021916	Glt8d1	0.866654	4.34089	0.00313612	1
ENSMUSG00000029528	Pxn	0.867821	3.76533	0.00570039	1
ENSMUSG00000035653	Lrfn5	0.869519	5.42265	0.000115285	1
ENSMUSG00000033021	Gmppa	0.871851	4.18465	0.00703139	1
ENSMUSG00000028957	Per3	0.874179	5.13748	3.51785e-05	1
ENSMUSG00000092341	Malat1	0.876727	12.7455	5.57719e-09	1
ENSMUSG00000078619	Smarcd2	0.878665	4.2533	0.000914591	1
ENSMUSG00000034949	Zfr2	0.885122	5.40176	0.00171665	1
ENSMUSG00000004567	Mcoln1	0.887231	4.36435	0.0223809	1
ENSMUSG00000030592	Ryr1	0.887272	3.81746	0.0145369	1
ENSMUSG00000032525	Nktr	0.890855	7.67328	5.3111e-08	1
ENSMUSG00000000823	Zfp512b	0.8925	4.68034	0.000157006	1
ENSMUSG00000052133	Sema5b	0.892511	3.79092	0.0366252	1
ENSMUSG00000026790	Odf2	0.892626	5.82084	8.69454e-05	1
ENSMUSG00000042453	Reln	0.8951	5.54274	1.72337e-05	1
ENSMUSG00000029086	Prom1	0.895752	3.74738	0.0453945	1
ENSMUSG00000032194	Kank2	0.896875	4.46431	0.000661146	1
ENSMUSG00000025537	Phkg1	0.899779	3.82801	0.0352456	1
ENSMUSG00000027777	Schip1	0.901252	5.10679	0.00427707	1
ENSMUSG00000028804	Csmd2	0.903854	5.33499	0.000198261	1
ENSMUSG00000028248	Pnisr	0.907614	8.53538	3.3029e-07	1
ENSMUSG00000027709	Mccc1	0.912434	4.49444	0.0052054	1
ENSMUSG00000022790	Igsf11	0.913489	3.77679	0.00602999	1
ENSMUSG00000001552	Jup	0.923552	4.39166	0.00064762	1
ENSMUSG00000049643	2310022A10Rik	0.924267	3.59136	0.0134745	1
ENSMUSG00000022856	Tmem41a	0.925705	4.13631	0.00424719	1
ENSMUSG00000084890	A830036E02Rik	0.929961	4.89169	0.00886489	1
ENSMUSG00000044471	Lncpint	0.930991	3.45203	0.0360575	1
ENSMUSG00000028664	Ephb2	0.935884	3.93846	0.00407635	1
ENSMUSG00000074733	Zfp950	0.93703	5.86674	6.82729e-06	1
ENSMUSG00000033726	Emx1	0.942978	2.95001	0.0304154	1
ENSMUSG00000030254	Rad18	0.944484	2.94186	0.0443484	1
ENSMUSG00000003378	Grik5	0.945423	5.11973	0.000339085	1
ENSMUSG00000026632	Tatdn3	0.947999	2.9841	0.0481567	1
ENSMUSG00000027508	Pag1	0.949497	3.34161	0.0110116	1
ENSMUSG00000062960	Kdr	0.950374	3.77764	0.0120709	1
ENSMUSG00000026584	Scyl3	0.950951	2.98571	0.0319295	1
ENSMUSG00000041180	Hectd2	0.953065	2.95701	0.034626	1
ENSMUSG00000001034	Mapk7	0.953998	3.18813	0.0103516	1
ENSMUSG00000034845	Plvap	0.955112	3.30366	0.0188021	1
ENSMUSG00000021458	2010111I01Rik	0.955375	3.77681	0.00247293	1
ENSMUSG00000021013	Ttc8	0.95577	3.60464	0.00703139	1
ENSMUSG00000034275	Igsf9b	0.956226	6.35958	2.30911e-06	1
ENSMUSG00000059975	Zfp74	0.957533	3.66345	0.00539136	1
ENSMUSG00000040690	Col16a1	0.958418	3.58009	0.0424435	1
ENSMUSG00000027086	Fastkd1	0.962581	3.52996	0.0213677	1
ENSMUSG00000041488	Stx3	0.962651	4.22003	0.00332208	1
ENSMUSG00000037936	Scarb1	0.968823	3.95006	0.0134745	1
ENSMUSG00000029439	Sfswap	0.971149	6.58928	1.36243e-07	1
ENSMUSG00000039637	Coro7	0.972901	4.8609	8.48921e-06	1
ENSMUSG00000001909	Trmt1	0.973224	5.24916	2.43365e-05	1
ENSMUSG00000052512	Nav2	0.975541	6.0772	1.12049e-05	1
ENSMUSG00000017677	Wsb1	0.975658	4.56447	0.0035841	1
ENSMUSG00000030380	Mzf1	0.978462	3.1942	0.0453945	1
ENSMUSG00000026024	Als2	0.979032	3.64379	0.0167575	1
ENSMUSG00000002799	Jag2	0.981867	3.01942	0.0270924	1
ENSMUSG00000030757	Zkscan2	0.98205	3.1786	0.0487632	1
ENSMUSG00000029513	Prkab1	0.984983	2.75451	0.030026	1
ENSMUSG00000036862	Dchs1	0.989871	3.39553	0.0319366	1
ENSMUSG00000073435	Nme3	0.991279	3.00717	0.0317932	1
ENSMUSG00000032217	Rnf111	0.991341	4.31984	0.000968325	1
ENSMUSG00000061353	Cxcl12	0.996229	4.47952	0.000764339	1
ENSMUSG00000097736	9530059O14Rik	0.998069	5.16602	0.000264234	1
ENSMUSG00000058740	Kcnt1	1.00003	4.86054	2.43365e-05	1
ENSMUSG00000032657	Fam189b	1.00048	4.11954	0.00029873	1
ENSMUSG00000034656	Cacna1a	1.00352	7.89379	5.87159e-09	1
ENSMUSG00000071337	Tia1	1.01092	6.18853	4.49044e-08	1
ENSMUSG00000004677	Myo9b	1.0142	3.13179	0.0311258	1
ENSMUSG00000028245	Nsmaf	1.01634	3.71479	0.035907	1
ENSMUSG00000030731	Syt3	1.01773	5.22399	0.000304879	1
ENSMUSG00000023473	Celsr3	1.0179	4.98714	5.50228e-05	1
ENSMUSG00000034009	Rxfp1	1.01827	4.02493	0.00517213	1
ENSMUSG00000080316	Spaca6	1.019	4.39238	0.00217339	1
ENSMUSG00000079055	Slc8a3	1.02134	4.40985	0.000102618	1
ENSMUSG00000042185	Nfrkb	1.02293	4.04463	0.0045273	1
ENSMUSG00000055214	Pld5	1.02294	4.8205	0.00355244	1
ENSMUSG00000020888	Dvl2	1.02615	4.65618	5.90694e-05	1
ENSMUSG00000029916	Agk	1.02903	3.6424	0.000742599	1
ENSMUSG00000007610	Gtpbp3	1.03324	2.95173	0.0430861	1
ENSMUSG00000031714	Gab1	1.03376	3.17507	0.0425731	1
ENSMUSG00000047909	Ankrd16	1.0359	3.31497	0.0371625	1
ENSMUSG00000032259	Drd2	1.03753	4.62142	0.000248995	1
ENSMUSG00000051586	Mical3	1.03906	5.8148	0.000110075	1
ENSMUSG00000020287	Mpg	1.03956	3.53178	0.0161121	1
ENSMUSG00000032295	Man2c1	1.04092	3.98131	0.00316618	1
ENSMUSG00000022003	Slc25a30	1.04132	3.14566	0.045082	1
ENSMUSG00000038244	Mical2	1.04203	6.37941	1.64114e-08	1
ENSMUSG00000061589	Dot1l	1.04649	5.68857	4.57302e-07	1
ENSMUSG00000031949	Adat1	1.04904	2.247	0.0413876	1
ENSMUSG00000103983	Gm20045	1.05026	3.44385	0.0184362	1
ENSMUSG00000101609	Kcnq1ot1	1.05091	8.39285	1.50018e-17	1
ENSMUSG00000066440	Zfyve26	1.05461	3.93029	0.000980401	1
ENSMUSG00000036980	Taf6	1.05892	4.06754	0.000507778	1
ENSMUSG00000025357	Dgka	1.06702	3.06154	0.044042	1
ENSMUSG00000044712	Slc38a6	1.06958	3.11781	0.0146032	1
ENSMUSG00000015850	Adamtsl4	1.07169	2.71458	0.0446666	1
ENSMUSG00000053985	Zfp14	1.07209	2.33886	0.0383199	1
ENSMUSG00000086370	Ftx	1.07458	3.34143	0.0132705	1
ENSMUSG00000034462	Pkd2	1.07845	4.04948	0.000608181	1
ENSMUSG00000040356	Skiv2l	1.08416	3.92749	0.000176242	1
ENSMUSG00000092274	Neat1	1.08822	6.27882	2.53355e-06	1
ENSMUSG00000004562	Arhgef40	1.09224	3.43556	0.00536108	1
ENSMUSG00000026017	Carf	1.09251	4.40492	0.00030352	1
ENSMUSG00000022672	Prkdc	1.0926	3.48636	0.0016678	1
ENSMUSG00000035967	Ints6l	1.09573	3.80227	0.000538459	1
ENSMUSG00000024299	Adamts10	1.09742	3.53718	0.00333675	1
ENSMUSG00000022098	Bmp1	1.09877	4.51096	0.00935306	1
ENSMUSG00000044452	Zfp507	1.09954	3.04307	0.0150919	1
ENSMUSG00000030518	Fam189a1	1.10621	3.73651	0.00435318	1
ENSMUSG00000062296	Trank1	1.10622	4.78018	0.0201172	1
ENSMUSG00000021962	Dcp1a	1.10757	2.21839	0.0322624	1
ENSMUSG00000028456	Unc13b	1.11098	4.37769	1.09802e-05	1
ENSMUSG00000034551	Hdx	1.11247	2.16619	0.0281823	1
ENSMUSG00000037674	Rfx7	1.11709	4.53552	0.00674572	1
ENSMUSG00000022194	Pabpn1	1.11742	5.25339	0.000103941	1
ENSMUSG00000032839	Trpc1	1.11963	4.63498	0.000157373	1
ENSMUSG00000033256	Shf	1.12252	3.30321	0.00871419	1
ENSMUSG00000043987	Cep164	1.13129	3.58509	0.00158155	1
ENSMUSG00000025905	Oprk1	1.13378	3.19099	0.00595022	1
ENSMUSG00000063511	Snrnp70	1.1339	7.57619	3.15796e-12	1
ENSMUSG00000043923	Ccdc84	1.13511	3.44	0.00362031	1
ENSMUSG00000000916	Nsun5	1.13871	2.59351	0.0455617	1
ENSMUSG00000006463	Zdhhc24	1.13961	1.96184	0.0219751	1
ENSMUSG00000071645	Tut1	1.14189	2.64688	0.0439891	1
ENSMUSG00000025278	Flnb	1.14727	4.3266	0.00116349	1
ENSMUSG00000033705	Stard9	1.15243	3.26081	0.0150919	1
ENSMUSG00000025145	Lrrc45	1.16846	4.22702	0.00815098	1
ENSMUSG00000035673	Sbno2	1.17375	3.57226	0.00129621	1
ENSMUSG00000024843	Chka	1.17449	5.80579	1.59131e-06	1
ENSMUSG00000021952	Xpo4	1.17546	3.65732	2.97434e-05	1
ENSMUSG00000034616	Ssh3	1.1766	2.9836	0.0035841	1
ENSMUSG00000047793	Sned1	1.18037	3.68975	0.000299546	1
ENSMUSG00000034121	Mks1	1.18841	2.16901	0.0430861	1
ENSMUSG00000038623	Tm6sf1	1.18894	3.87185	8.20809e-05	1
ENSMUSG00000054737	Zfp182	1.19544	1.98397	0.0462841	1
ENSMUSG00000056492	Adgrf5	1.19827	3.9822	0.000636195	1
ENSMUSG00000026447	Pik3c2b	1.20011	2.97748	0.00386233	1
ENSMUSG00000032109	Nlrx1	1.20358	2.59929	0.0235574	1
ENSMUSG00000024824	Rad9a	1.20408	2.25472	0.0418237	1
ENSMUSG00000042581	Thsd7b	1.20999	2.55638	0.0486389	1
ENSMUSG00000031379	Pir	1.21372	1.99986	0.0167994	1
ENSMUSG00000034509	Mad2l1bp	1.21615	2.59154	0.0266778	1
ENSMUSG00000001128	Cfp	1.21922	2.47917	0.0390798	1
ENSMUSG00000003134	Tbc1d8	1.2209	2.9137	0.0118177	1
ENSMUSG00000023036	Pcdhgc4	1.22358	2.40294	0.0478321	1
ENSMUSG00000048707	Tprn	1.22465	3.8292	0.0035841	1
ENSMUSG00000054679	Srsf12	1.23261	2.36185	0.026653	1
ENSMUSG00000070808	Bicra	1.23393	2.54159	0.0218314	1
ENSMUSG00000029862	Clcn1	1.25017	2.57146	0.0123672	1
ENSMUSG00000097545	Mir124a-1hg	1.25093	5.9445	2.42727e-11	1
ENSMUSG00000098202	B830012L14Rik	1.25153	3.78669	0.00118963	1
ENSMUSG00000022842	Ece2	1.25183	2.91786	0.0242664	1
ENSMUSG00000031698	Mylk3	1.2531	2.18245	0.0467891	1
ENSMUSG00000032968	Inha	1.25412	2.88467	0.00215271	1
ENSMUSG00000042472	Zfp410	1.2592	3.41295	0.00286754	1
ENSMUSG00000029546	Uncx	1.26073	2.99293	0.00393111	1
ENSMUSG00000023191	P3h3	1.26256	2.51398	0.0370982	1
ENSMUSG00000015127	Unkl	1.26506	1.90041	0.0324482	1
ENSMUSG00000035245	Eogt	1.27072	3.22096	0.000651629	1
ENSMUSG00000103793	Pcdhga6	1.28494	3.0532	0.00871419	1
ENSMUSG00000031503	Col4a2	1.28651	3.68734	0.00362031	1
ENSMUSG00000034145	Tmem63c	1.29287	2.79861	0.0320702	1
ENSMUSG00000050954	Zfp169	1.29352	2.41924	0.0224126	1
ENSMUSG00000097156	Gm3764	1.2978	5.43756	1.09759e-06	1
ENSMUSG00000097246	Gm26890	1.29835	2.83833	0.0155604	1
ENSMUSG00000020605	Hs1bp3	1.30376	2.90383	0.0192895	1
ENSMUSG00000040033	Stat2	1.3163	3.54426	0.000636195	1
ENSMUSG00000019647	Sema6a	1.32195	5.95442	1.65064e-07	1
ENSMUSG00000015377	Dennd6b	1.324	4.30504	0.000103715	1
ENSMUSG00000015522	Arnt	1.3352	3.30724	0.00042374	1
ENSMUSG00000029234	Tmem165	1.33789	3.34234	0.00452941	1
ENSMUSG00000005899	Smpd4	1.34484	3.42866	0.000609603	1
ENSMUSG00000020674	Pxdn	1.36079	2.84584	0.00313612	1
ENSMUSG00000046613	Vwa5b2	1.36289	4.7864	8.68471e-06	1
ENSMUSG00000053134	Supt7l	1.37409	4.03602	6.68714e-07	1
ENSMUSG00000030539	Sema4b	1.3791	3.48241	0.00393111	1
ENSMUSG00000090086	AI480526	1.38323	4.29511	2.15227e-05	1
ENSMUSG00000041378	Cldn5	1.38534	3.48098	0.00101659	1
ENSMUSG00000022999	Lmbr1l	1.39544	2.03696	0.04214	1
ENSMUSG00000101599	Gm20342	1.40013	3.63817	0.000304879	1
ENSMUSG00000110710	C78859	1.40403	5.1893	4.31404e-10	1
ENSMUSG00000033767	Tmem131l	1.40525	2.91238	0.00413956	1
ENSMUSG00000021268	Meg3	1.4125	12.9267	1.18862e-14	1
ENSMUSG00000110945	AC133650.1	1.42071	2.16533	0.0104019	1
ENSMUSG00000072572	Slc39a2	1.42142	2.33406	0.0432386	1
ENSMUSG00000040488	Ltbp4	1.42511	3.59805	0.00021613	1
ENSMUSG00000052566	Hook2	1.42632	3.14467	0.00133311	1
ENSMUSG00000109125	Gm45159	1.42642	3.65746	0.0137796	1
ENSMUSG00000049488	Tmem67	1.43872	2.5435	0.0121859	1
ENSMUSG00000039095	En2	1.44778	2.55816	0.0328295	1
ENSMUSG00000032515	Csrnp1	1.44995	2.01116	0.0487043	1
ENSMUSG00000098183	Gm27010	1.45144	2.19922	0.0420331	1
ENSMUSG00000030237	Slco1a4	1.45639	4.6789	6.37959e-08	1
ENSMUSG00000094958	3110021N24Rik	1.46778	2.17064	0.0116561	1
ENSMUSG00000035067	Xkr6	1.48185	3.91602	4.59704e-05	1
ENSMUSG00000041343	Ankrd42	1.48428	2.07728	0.0272923	1
ENSMUSG00000070699	Sars2	1.48902	2.8272	0.00539433	1
ENSMUSG00000094840	Muc3a	1.49291	2.20388	0.0396199	1
ENSMUSG00000073147	5031425E22Rik	1.50687	3.99014	4.72964e-05	1
ENSMUSG00000002250	Ppard	1.50758	2.88305	0.000727453	1
ENSMUSG00000017774	Myo1c	1.51051	2.59861	0.00860594	1
ENSMUSG00000005682	Pan2	1.51854	2.03588	0.0471429	1
ENSMUSG00000037818	Abhd18	1.54599	4.32504	2.55103e-06	1
ENSMUSG00000097391	Mirg	1.55681	5.4071	5.78978e-11	1
ENSMUSG00000100147	1700047M11Rik	1.56047	2.66537	0.00740106	1
ENSMUSG00000039087	Rreb1	1.57906	3.09167	0.00139699	1
ENSMUSG00000044349	Snhg11	1.58245	10.868	2.82794e-17	1
ENSMUSG00000103961	Gm36388	1.58551	1.81686	0.0266778	1
ENSMUSG00000030681	Mvp	1.58645	3.12851	0.00104677	1
ENSMUSG00000059326	Csf2ra	1.59685	4.37252	1.76274e-06	1
ENSMUSG00000112039	Gm5136	1.60218	2.06866	0.0367658	1
ENSMUSG00000020836	Coro6	1.60329	2.67652	0.00797368	1
ENSMUSG00000004891	Nes	1.61086	2.39004	0.00220523	1
ENSMUSG00000074264	Amy1	1.61823	2.87502	0.000538459	1
ENSMUSG00000110320	Gm31152	1.63269	1.80994	0.0349255	1
ENSMUSG00000029648	Flt1	1.63437	5.52004	2.17484e-15	1
ENSMUSG00000037243	Zfp692	1.6567	3.65355	1.7284e-06	1
ENSMUSG00000056458	Mok	1.66438	1.92251	0.00780536	1
ENSMUSG00000034893	Cog3	1.67008	1.4553	0.0274945	1
ENSMUSG00000046280	She	1.67619	1.99143	0.0225183	1
ENSMUSG00000030745	Il21r	1.67839	1.34954	0.0262624	1
ENSMUSG00000026637	Traf5	1.67975	1.9547	0.00806685	1
ENSMUSG00000006386	Tek	1.71057	1.78534	0.0292622	1
ENSMUSG00000042099	Kank3	1.71286	2.33727	0.00797368	1
ENSMUSG00000095123	Gm21781	1.72908	1.56036	0.0188021	1
ENSMUSG00000033253	Szt2	1.73082	3.10834	0.000727319	1
ENSMUSG00000020154	Ptprb	1.73267	4.71967	4.4057e-11	1
ENSMUSG00000097767	Miat	1.74074	6.30268	2.42727e-11	1
ENSMUSG00000014498	Ankrd52	1.74601	2.77566	0.00564413	1
ENSMUSG00000034459	Ifit1	1.74838	1.60254	0.026653	1
ENSMUSG00000110317	Gm45250	1.75129	1.91681	0.0311258	1
ENSMUSG00000000530	Acvrl1	1.76225	3.08483	8.65491e-05	1
ENSMUSG00000037112	Sik2	1.78053	3.33085	8.70123e-07	1
ENSMUSG00000038342	Mlxip	1.79334	2.70861	0.000409743	1
ENSMUSG00000035692	Isg15	1.80283	1.66551	0.0239403	1
ENSMUSG00000028689	Ccdc163	1.80565	1.92083	0.0468485	1
ENSMUSG00000092090	Gm3294	1.80894	2.477	0.0110545	1
ENSMUSG00000053552	Ebf4	1.81197	1.88421	0.0295126	1
ENSMUSG00000102543	Pcdhgc5	1.84168	2.757	0.00142073	1
ENSMUSG00000038094	Atp13a4	1.84293	1.84122	0.0498621	1
ENSMUSG00000038295	Atg9b	1.85645	1.27236	0.0386652	1
ENSMUSG00000009566	Fpgs	1.85811	1.36361	0.0434495	1
ENSMUSG00000002227	Mov10	1.85993	1.68481	0.0278978	1
ENSMUSG00000024186	Rgs11	1.87078	3.64804	4.79832e-08	1
ENSMUSG00000041605	5730559C18Rik	1.89901	1.49813	0.0390184	1
ENSMUSG00000035539	Ccdc180	1.90031	0.849458	0.0431824	1
ENSMUSG00000022364	Tbc1d31	1.9112	2.43516	0.00412122	1
ENSMUSG00000038930	Rccd1	1.92539	2.25322	0.0102424	1
ENSMUSG00000028093	Acp6	1.92747	2.62464	0.000529596	1
ENSMUSG00000006958	Chrd	1.92969	2.53274	0.000669302	1
ENSMUSG00000092375	A730060N03Rik	1.94843	1.70671	0.011762	1
ENSMUSG00000023952	Gtpbp2	1.95189	3.82395	2.80803e-06	1
ENSMUSG00000001029	Icam2	1.954	1.37451	0.0389915	1
ENSMUSG00000060985	Tdrd5	1.9558	1.44992	0.042536	1
ENSMUSG00000084950	Gm5577	1.97012	1.28695	0.0490225	1
ENSMUSG00000017453	Pipox	1.97336	1.13405	0.0497962	1
ENSMUSG00000037847	Nmrk1	2.00196	2.0264	0.0107703	1
ENSMUSG00000018554	Ybx2	2.00504	1.83195	0.00317825	1
ENSMUSG00000022843	Clcn2	2.00545	2.0101	0.00042374	1
ENSMUSG00000091476	Gm16432	2.02473	1.43557	0.0316511	1
ENSMUSG00000099625	Gm29325	2.04109	1.55997	0.0281572	1
ENSMUSG00000028164	Manba	2.077	1.90982	0.0150919	1
ENSMUSG00000020717	Pecam1	2.09294	2.96833	0.000727453	1
ENSMUSG00000048038	Ccdc187	2.09388	1.86921	0.00616575	1
ENSMUSG00000091712	Sec14l5	2.16546	2.6042	2.05563e-05	1
ENSMUSG00000023781	Hes7	2.18209	0.73	0.035907	1
ENSMUSG00000103115	Gm37584	2.18487	0.945821	0.0498621	1
ENSMUSG00000096954	Gdap10	2.20007	1.87393	0.0047413	1
ENSMUSG00000039577	Nphp4	2.20911	1.15997	0.0305468	1
ENSMUSG00000097337	Gm26606	2.237	1.35162	0.022215	1
ENSMUSG00000058498	Rnf207	2.23988	1.20421	0.0202388	1
ENSMUSG00000037552	Plekhg2	2.2808	1.29527	0.0146312	1
ENSMUSG00000042708	Shcbp1l	2.30739	1.70099	0.0376528	1
ENSMUSG00000038195	Rilp	2.30798	1.6386	0.00818305	1
ENSMUSG00000105337	1700094M23Rik	2.34165	1.12271	0.0230261	1
ENSMUSG00000025727	A930017K11Rik	2.37062	0.97881	0.0190764	1
ENSMUSG00000068601	Gm10244	2.42833	1.29511	0.0233775	1
ENSMUSG00000112466	AC140338.1	2.45103	1.14519	0.0383199	1
ENSMUSG00000055333	Fat2	2.45383	1.71904	0.000775345	1
ENSMUSG00000031740	Mmp2	2.45652	1.16366	0.0390184	1
ENSMUSG00000100837	1700063D05Rik	2.46818	1.23455	0.0178559	1
ENSMUSG00000033191	Tie1	2.54001	2.02942	0.00063593	1
ENSMUSG00000027318	Adam33	2.62487	1.51739	0.00831122	1
ENSMUSG00000023972	Ptk7	2.68634	1.16347	0.00850287	1
ENSMUSG00000038080	Kdm1b	2.68741	1.77468	0.00421657	1
ENSMUSG00000032125	Robo4	2.69336	1.54714	0.0120883	1
ENSMUSG00000058620	Adra2b	2.71644	0.606967	0.0247111	1
ENSMUSG00000105218	Gm38413	2.71783	0.953823	0.0328563	1
ENSMUSG00000100671	Gm28322	2.74859	1.43759	0.00249777	1
ENSMUSG00000113960	AC173210.4	2.78819	1.76554	0.000110075	1
ENSMUSG00000056737	Capg	2.82184	1.18739	0.00721335	1
ENSMUSG00000104507	A430027H14Rik	2.86027	1.16439	0.022668	1
ENSMUSG00000106927	Gm43598	2.8975	1.15577	0.0470743	1
ENSMUSG00000075596	B130006D01Rik	2.91888	1.44255	0.00215271	1
ENSMUSG00000060397	Zfp128	3.05851	1.10367	0.035907	1
ENSMUSG00000022758	P2rx6	3.06579	0.990466	0.00188484	1
ENSMUSG00000097726	9530036O11Rik	3.14622	0.821508	0.0341634	1
ENSMUSG00000063683	Glyat	3.29358	0.652898	0.0458921	1
ENSMUSG00000064356	mt-Atp8	3.29607	0.706178	0.0305468	1
ENSMUSG00000019214	Chtf18	3.31695	0.633353	0.0235574	1
ENSMUSG00000078945	Naip2	3.3371	0.643357	0.0491253	1
ENSMUSG00000031200	Mtcp1	3.41814	0.558442	0.0218314	1
ENSMUSG00000057606	Colq	3.47441	0.573377	0.0282276	1
ENSMUSG00000097648	9330185C12Rik	3.53862	0.775743	0.00979241	1
ENSMUSG00000110447	Gm31518	3.69534	0.788514	0.0168314	1
ENSMUSG00000023968	Crip3	3.79235	0.58145	0.026653	1
ENSMUSG00000024869	Nudt8	3.80419	0.758181	0.0120883	1
ENSMUSG00000109128	Gm45022	3.82042	0.404235	0.0347752	1
ENSMUSG00000102408	4930568G15Rik	3.84187	1.07	0.00517399	1
ENSMUSG00000048215	A630023P12Rik	3.95099	0.442802	0.0188881	1
ENSMUSG00000075528	Aarsd1	3.95145	0.889121	0.00823363	1
ENSMUSG00000048617	Rtbdn	4.04726	0.62319	0.0259973	1
ENSMUSG00000043441	Gpr149	4.10043	0.890922	0.00362031	1
ENSMUSG00000039457	Ppl	4.12275	0.741708	0.00562731	1
ENSMUSG00000089998	Phtf1os	4.13095	1.28913	0.0067708	1
ENSMUSG00000006567	Atp7b	4.16673	0.598027	0.0242664	1
ENSMUSG00000031377	Bmx	4.17242	0.966179	0.000794717	1
ENSMUSG00000022847	Thpo	4.21134	1.12463	0.000655363	1
ENSMUSG00000086913	Gm14019	4.27458	0.582267	0.00853621	1
ENSMUSG00000032715	Trib3	4.44604	0.482894	0.0139581	1
ENSMUSG00000008307	1700109H08Rik	4.54419	1.65081	0.000260366	1
ENSMUSG00000084904	Gm14827	4.86525	1.38165	0.000226491	1
ENSMUSG00000025473	Adam8	4.92075	0.560438	0.00279556	1
ENSMUSG00000024793	Tnfrsf25	5.10253	0.701681	0.00338327	1

## Sheet: Foglio1 (2)
WT (+vB12) vs WT+ (PBS)
EnsemblGeneID	Symbol	logFC	logCPM	FDR	DE_flag
ENSMUSG00000079429	Mroh2a	-8.32667	4.28165	1.39585e-42	-1
ENSMUSG00000097312	Gm26870	-6.2887	3.18945	8.15736e-19	-1
ENSMUSG00000084999	Gm15839	-7.8286	2.71318	8.42129e-19	-1
ENSMUSG00000026238	Ptma	-0.921649	8.18198	2.99486e-12	-1
ENSMUSG00000028936	Rpl22	-0.776307	7.56052	4.4083e-11	-1
ENSMUSG00000075014	Gm10800	-7.18835	3.3262	5.16106e-11	-1
ENSMUSG00000098178	Gm42418	-1.25609	16.2996	1.07582e-10	-1
ENSMUSG00000060938	Rpl26	-1.06313	9.14591	2.11688e-10	-1
ENSMUSG00000022205	Sub1	-0.997577	10.2387	2.51417e-10	-1
ENSMUSG00000031954	Cfdp1	-0.9904	7.16823	2.5201e-10	-1
ENSMUSG00000024608	Rps14	-0.856124	10.3908	5.77769e-10	-1
ENSMUSG00000001833	Sept7	-0.829617	9.769	9.67075e-10	-1
ENSMUSG00000032301	Psma4	-1.02425	6.89338	9.96532e-10	-1
ENSMUSG00000007892	Rplp1	-0.676774	10.7908	1.99077e-09	-1
ENSMUSG00000029649	Pomp	-0.744974	9.09288	4.12554e-09	-1
ENSMUSG00000047048	Olfr432	-7.25302	2.04754	4.12804e-09	-1
ENSMUSG00000036438	Calm2	-1.02833	11.2071	8.79589e-09	-1
ENSMUSG00000028029	Aimp1	-0.760316	6.86567	9.71211e-09	-1
ENSMUSG00000070394	Tmem256	-0.971983	6.82528	1.61151e-08	-1
ENSMUSG00000027165	B230118H07Rik	-0.973427	6.31637	1.80838e-08	-1
ENSMUSG00000062997	Rpl35	-1.29976	6.6418	2.85274e-08	-1
ENSMUSG00000060424	Pantr1	-0.857023	6.51303	4.10885e-08	-1
ENSMUSG00000053289	Ddx10	-0.714262	6.95934	4.78724e-08	-1
ENSMUSG00000005107	Slc2a9	-4.93137	2.25325	7.02237e-08	-1
ENSMUSG00000057113	Npm1	-0.901249	7.91063	1.05909e-07	-1
ENSMUSG00000030663	1110004F10Rik	-0.899298	7.86229	1.26287e-07	-1
ENSMUSG00000050856	Atp5k	-0.769079	9.26534	1.26656e-07	-1
ENSMUSG00000025104	Hdgfl3	-0.641776	8.18475	1.26933e-07	-1
ENSMUSG00000057863	Rpl36	-0.807406	6.96904	1.37183e-07	-1
ENSMUSG00000079435	Rpl36a	-0.852739	8.57639	1.37183e-07	-1
ENSMUSG00000063882	Uqcrh	-0.702211	9.01914	1.38074e-07	-1
ENSMUSG00000027566	Psma7	-0.63713	8.11406	1.5629e-07	-1
ENSMUSG00000041453	Rpl21	-0.901573	8.85431	1.93268e-07	-1
ENSMUSG00000041805	Pramel1	-6.78264	1.74534	2.0503e-07	-1
ENSMUSG00000058546	Rpl23a	-0.739003	9.26976	2.86351e-07	-1
ENSMUSG00000036371	Serbp1	-0.487619	9.6022	3.27165e-07	-1
ENSMUSG00000009927	Rps25	-0.670307	8.8621	3.40571e-07	-1
ENSMUSG00000025290	Rps24	-0.800832	9.57263	3.74e-07	-1
ENSMUSG00000033208	S100b	-0.783768	10.1352	3.91074e-07	-1
ENSMUSG00000021270	Hsp90aa1	-0.726578	10.4607	5.32075e-07	-1
ENSMUSG00000040550	Otud6b	-1.02522	6.01149	5.49019e-07	-1
ENSMUSG00000048978	Nrsn1	-0.56342	8.41088	5.78662e-07	-1
ENSMUSG00000020361	Hspa4	-0.628565	8.01624	7.19407e-07	-1
ENSMUSG00000063457	Rps15	-0.64131	8.99511	7.59585e-07	-1
ENSMUSG00000074656	Eif2s2	-0.616091	9.06158	8.0953e-07	-1
ENSMUSG00000014504	Srp19	-0.815055	6.19765	9.70642e-07	-1
ENSMUSG00000041841	Rpl37	-0.677651	9.79562	9.82668e-07	-1
ENSMUSG00000035726	Supt16	-0.718889	6.64395	1.16464e-06	-1
ENSMUSG00000020849	Ywhae	-0.558809	10.0499	1.16464e-06	-1
ENSMUSG00000107722	2900060B14Rik	-1.19692	9.1613	1.27471e-06	-1
ENSMUSG00000100180	Gm28140	-6.62467	1.29648	1.29752e-06	-1
ENSMUSG00000064351	mt-Co1	-0.630037	11.2799	1.81893e-06	-1
ENSMUSG00000021537	Cetn3	-0.73115	9.10106	1.99537e-06	-1
ENSMUSG00000048226	Olfr1212	-6.07161	1.06422	3.19942e-06	-1
ENSMUSG00000020048	Hsp90b1	-0.705123	8.20552	3.80186e-06	-1
ENSMUSG00000014294	Ndufa2	-0.794254	8.71183	3.80186e-06	-1
ENSMUSG00000059534	Uqcr10	-0.700298	8.24669	3.80186e-06	-1
ENSMUSG00000031517	Gpm6a	-0.543204	9.99413	4.15697e-06	-1
ENSMUSG00000009575	Cbx5	-0.454942	8.65796	4.24618e-06	-1
ENSMUSG00000031320	Rps4x	-1.14559	6.40151	4.49289e-06	-1
ENSMUSG00000029422	Rsrc2	-0.50326	8.16741	4.49289e-06	-1
ENSMUSG00000079639	Rhox4a	-6.02539	1.25183	4.75538e-06	-1
ENSMUSG00000068882	Ssb	-0.661872	8.7899	5.03308e-06	-1
ENSMUSG00000028998	Tomm7	-0.746311	7.75926	5.37276e-06	-1
ENSMUSG00000074067	Gm10619	-6.19914	1.25	5.66928e-06	-1
ENSMUSG00000005360	Slc1a3	-0.674204	9.13356	6.15815e-06	-1
ENSMUSG00000031068	Glrx3	-0.738172	6.58397	6.92011e-06	-1
ENSMUSG00000027091	Zc3h15	-0.605487	7.70522	7.91897e-06	-1
ENSMUSG00000038642	Ctss	-0.946747	6.43685	9.06841e-06	-1
ENSMUSG00000026385	Dbi	-0.560521	9.52252	9.32213e-06	-1
ENSMUSG00000024575	Pde6a	-5.71147	1.09435	9.56133e-06	-1
ENSMUSG00000028788	Ptp4a2	-0.541821	8.48294	1.02729e-05	-1
ENSMUSG00000008683	Rps15a	-0.653105	8.18984	1.05642e-05	-1
ENSMUSG00000025337	Sbds	-0.907112	5.73874	1.06173e-05	-1
ENSMUSG00000001175	Calm1	-0.442468	12.3391	1.18106e-05	-1
ENSMUSG00000085129	5031425F14Rik	-3.96821	1.10256	1.22404e-05	-1
ENSMUSG00000058558	Rpl5	-1.04962	5.98799	1.41868e-05	-1
ENSMUSG00000066258	Trim12a	-2.65505	2.14592	1.41868e-05	-1
ENSMUSG00000109672	Gm45639	-6.40518	1.09739	1.50817e-05	-1
ENSMUSG00000000581	C1d	-1.09949	4.74492	1.62741e-05	-1
ENSMUSG00000038160	Atg5	-0.973803	5.40106	1.64826e-05	-1
ENSMUSG00000085310	Gm11491	-5.62826	1.16027	1.68232e-05	-1
ENSMUSG00000022884	Eif4a2	-1.24867	7.11759	1.72645e-05	-1
ENSMUSG00000028691	Prdx1	-0.990698	7.2754	1.82853e-05	-1
ENSMUSG00000032330	Cox7a2	-0.611205	9.00737	1.83088e-05	-1
ENSMUSG00000043716	Rpl7	-0.659894	8.21765	1.83722e-05	-1
ENSMUSG00000031059	Ndufb11	-0.795414	6.80821	2.15067e-05	-1
ENSMUSG00000021335	Slc17a1	-6.18957	1.51043	2.15067e-05	-1
ENSMUSG00000037236	Matr3	-0.648368	8.19171	2.15873e-05	-1
ENSMUSG00000093674	Rpl41	-0.856372	8.21077	2.2388e-05	-1
ENSMUSG00000025351	Cd63	-0.66343	8.31551	2.48667e-05	-1
ENSMUSG00000067274	Rplp0	-0.650197	6.84542	2.61136e-05	-1
ENSMUSG00000005089	Slc1a2	-0.564647	11.2282	2.6654e-05	-1
ENSMUSG00000086978	4933435F18Rik	-6.52599	1.50134	2.73425e-05	-1
ENSMUSG00000027133	Nop10	-0.856392	6.30002	2.84485e-05	-1
ENSMUSG00000045136	Tubb2b	-0.880347	9.02737	2.98549e-05	-1
ENSMUSG00000019689	Fmc1	-0.829375	6.956	3.01754e-05	-1
ENSMUSG00000069270	Hist1h2ac	-2.88347	1.96366	3.34333e-05	-1
ENSMUSG00000027533	Fabp5	-0.945724	6.49238	3.3505e-05	-1
ENSMUSG00000031176	Dynlt3	-0.570217	8.30882	3.40552e-05	-1
ENSMUSG00000020462	Cfap36	-0.850677	6.45215	3.54689e-05	-1
ENSMUSG00000004610	Etfb	-0.691943	6.23618	3.54689e-05	-1
ENSMUSG00000025204	Ndufb8	-0.514708	8.72968	3.54689e-05	-1
ENSMUSG00000035171	1110059E24Rik	-1.09683	5.25725	3.66708e-05	-1
ENSMUSG00000022354	Ndufb9	-0.545535	8.69903	3.80357e-05	-1
ENSMUSG00000006169	Clint1	-0.829642	6.05509	3.87281e-05	-1
ENSMUSG00000113535	AC068459.2	-5.70047	1.03735	4.25201e-05	-1
ENSMUSG00000031231	Cox7b	-0.687867	7.73576	4.33037e-05	-1
ENSMUSG00000054428	Atpif1	-0.579717	8.75477	4.56075e-05	-1
ENSMUSG00000024654	Asrgl1	-0.829092	7.34878	5.17057e-05	-1
ENSMUSG00000059291	Rpl11	-0.713833	8.92262	5.5032e-05	-1
ENSMUSG00000027834	Serpini1	-0.647892	6.5391	5.50675e-05	-1
ENSMUSG00000036887	C1qa	-0.854996	6.13563	5.53107e-05	-1
ENSMUSG00000028609	Magoh	-0.917863	4.92385	5.71091e-05	-1
ENSMUSG00000021792	Fam213a	-0.784966	6.56212	6.00029e-05	-1
ENSMUSG00000001383	Zmat2	-0.563648	8.70709	6.02887e-05	-1
ENSMUSG00000019948	Actr6	-0.988763	4.48787	6.07935e-05	-1
ENSMUSG00000058799	Nap1l1	-0.52155	8.17456	6.18931e-05	-1
ENSMUSG00000022956	Atp5o	-0.476295	8.57309	6.34301e-05	-1
ENSMUSG00000084957	Bbip1	-0.676754	6.57743	6.56045e-05	-1
ENSMUSG00000038709	Txndc8	-5.57297	0.649496	6.63623e-05	-1
ENSMUSG00000038900	Rpl12	-0.619056	7.69091	6.80414e-05	-1
ENSMUSG00000030149	Klrk1	-5.43542	0.713892	7.31672e-05	-1
ENSMUSG00000032518	Rpsa	-0.599511	8.13233	8.1615e-05	-1
ENSMUSG00000099696	2900052N01Rik	-0.724019	5.29147	8.74152e-05	-1
ENSMUSG00000026864	Hspa5	-0.630256	8.95322	9.17731e-05	-1
ENSMUSG00000042043	Tbca	-0.816541	7.46452	9.19594e-05	-1
ENSMUSG00000038388	Mpp6	-0.61169	7.11779	9.83517e-05	-1
ENSMUSG00000101394	Gm28183	-5.78494	0.803415	0.00010482	-1
ENSMUSG00000112569	CT010463.2	-5.48907	0.626281	0.000122859	-1
ENSMUSG00000002395	Use1	-0.664671	6.89179	0.000125151	-1
ENSMUSG00000031765	Mt1	-0.676262	9.99801	0.000128401	-1
ENSMUSG00000039704	Lmbrd2	-0.61052	6.53127	0.000135742	-1
ENSMUSG00000014313	Cox6c	-0.609578	9.83353	0.00013751	-1
ENSMUSG00000028005	Gucy1b3	-0.54059	7.01658	0.000137763	-1
ENSMUSG00000071072	Ptges3	-0.56706	6.86533	0.000138922	-1
ENSMUSG00000094483	Purb	-0.402089	10.2417	0.000138922	-1
ENSMUSG00000029254	Stap1	-5.65719	1.32332	0.000149308	-1
ENSMUSG00000040952	Rps19	-0.477988	8.30141	0.000157022	-1
ENSMUSG00000073702	Rpl31	-0.625713	9.03038	0.000168941	-1
ENSMUSG00000049797	Olfr642	-5.7829	0.947286	0.000169452	-1
ENSMUSG00000074797	Itpa	-0.790827	5.47763	0.000171812	-1
ENSMUSG00000024018	Ccdc167	-1.26536	4.16524	0.000175972	-1
ENSMUSG00000024346	Pfdn1	-0.58111	7.03385	0.000180414	-1
ENSMUSG00000097812	Gm26812	-4.41967	1.05487	0.000181214	-1
ENSMUSG00000090841	Myl6	-0.8084	6.58549	0.000183403	-1
ENSMUSG00000021039	Snw1	-0.515776	7.64101	0.000198106	-1
ENSMUSG00000090862	Rps13	-0.484828	8.21813	0.000201464	-1
ENSMUSG00000047187	Rab2a	-0.468802	7.99952	0.000208101	-1
ENSMUSG00000032883	Acsl3	-0.576376	8.58768	0.000211798	-1
ENSMUSG00000061983	Rps12	-0.601457	9.25764	0.00021285	-1
ENSMUSG00000085856	Gm12050	-5.66714	0.946984	0.000216088	-1
ENSMUSG00000029838	Ptn	-0.643397	8.73943	0.000218058	-1
ENSMUSG00000028234	Rps20	-0.709815	9.03087	0.000218086	-1
ENSMUSG00000034345	Gtf2h5	-0.528565	7.18125	0.000218123	-1
ENSMUSG00000101869	Gm29500	-5.63321	0.736262	0.000219273	-1
ENSMUSG00000031762	Mt2	-0.741042	8.75098	0.000221297	-1
ENSMUSG00000042670	Immp1l	-1.77534	3.84091	0.000221935	-1
ENSMUSG00000044067	Gpr22	-0.768101	6.31336	0.0002315	-1
ENSMUSG00000056071	S100a9	-2.86008	2.49199	0.000232319	-1
ENSMUSG00000114055	AC148334.2	-5.51455	1.06013	0.000234831	-1
ENSMUSG00000021243	Fcf1	-0.594091	6.86958	0.000238507	-1
ENSMUSG00000038690	Atp5j2	-0.616832	9.1038	0.00024027	-1
ENSMUSG00000004344	Gpx5	-4.67282	0.901987	0.000250176	-1
ENSMUSG00000031347	Cetn2	-0.762213	6.08254	0.000251533	-1
ENSMUSG00000019837	Gtf3c6	-0.635347	5.94308	0.00026154	-1
ENSMUSG00000050711	Scg2	-0.591861	7.94611	0.000279484	-1
ENSMUSG00000101540	Gm28465	-5.42984	0.835887	0.00028181	-1
ENSMUSG00000006740	Kif5b	-0.411239	9.71923	0.000310565	-1
ENSMUSG00000018102	Hist1h2bc	-0.813237	5.29256	0.000311001	-1
ENSMUSG00000020029	Nudt4	-0.558945	7.15852	0.000317825	-1
ENSMUSG00000029661	Col1a2	-1.15218	5.11571	0.000329287	-1
ENSMUSG00000044080	S100a1	-0.686466	7.126	0.000329287	-1
ENSMUSG00000021508	Cxcl14	-0.6683	6.0702	0.00033213	-1
ENSMUSG00000071180	Smim15	-0.705448	6.34848	0.000347156	-1
ENSMUSG00000062006	Rpl34	-0.748025	8.13872	0.000364812	-1
ENSMUSG00000052397	Ezr	-0.853564	6.27107	0.000365177	-1
ENSMUSG00000030225	Dera	-1.64241	2.77202	0.00037113	-1
ENSMUSG00000049421	Zfp260	-0.603132	6.1243	0.000390333	-1
ENSMUSG00000051497	Kcnj16	-0.627139	6.19565	0.00039511	-1
ENSMUSG00000030717	Nupr1	-1.56363	3.64325	0.000398505	-1
ENSMUSG00000036934	4921524J17Rik	-1.02166	3.98709	0.00042284	-1
ENSMUSG00000018548	Trim37	-0.515535	8.62124	0.00042284	-1
ENSMUSG00000021022	Ppp2r3c	-0.791107	6.39976	0.000423288	-1
ENSMUSG00000028560	Usp1	-0.781781	5.76149	0.000445176	-1
ENSMUSG00000035133	Arhgap5	-0.546871	8.20508	0.000446588	-1
ENSMUSG00000071415	Rpl23	-0.817973	8.05391	0.000451813	-1
ENSMUSG00000073616	Cops9	-0.606898	8.20803	0.000464119	-1
ENSMUSG00000007656	Arpp19	-0.572838	8.02471	0.000474034	-1
ENSMUSG00000004535	Tax1bp1	-0.492197	7.83682	0.000500948	-1
ENSMUSG00000108062	Gm44028	-5.71301	0.794833	0.000508656	-1
ENSMUSG00000031696	Vps35	-0.610804	7.0012	0.000523825	-1
ENSMUSG00000068220	Lgals1	-1.13618	4.575	0.000540024	-1
ENSMUSG00000067786	Nnat	-0.544038	8.72326	0.000541849	-1
ENSMUSG00000057322	Rpl38	-0.567174	8.7325	0.000541849	-1
ENSMUSG00000026249	Serpine2	-0.454693	8.16628	0.000543366	-1
ENSMUSG00000078954	Arhgap8	-6.26402	1.01539	0.000561948	-1
ENSMUSG00000038274	Fau	-0.600446	8.04318	0.000568161	-1
ENSMUSG00000113090	CT010575.1	-5.58799	0.918862	0.000579492	-1
ENSMUSG00000043419	Chd3os	-0.539606	7.10247	0.000580257	-1
ENSMUSG00000072605	Gm10376	-5.43816	0.720786	0.000584391	-1
ENSMUSG00000061477	Rps7	-0.789689	7.7615	0.000602922	-1
ENSMUSG00000031532	Saraf	-0.434486	7.70309	0.000638413	-1
ENSMUSG00000029830	Svopl	-5.49296	0.756443	0.000652061	-1
ENSMUSG00000019210	Atp6v1e1	-0.425808	8.81551	0.000660074	-1
ENSMUSG00000042712	Tceal9	-0.460378	7.94943	0.000660074	-1
ENSMUSG00000028517	Plpp3	-0.520977	8.51241	0.00066219	-1
ENSMUSG00000004843	Chmp2b	-0.768708	5.78552	0.000683877	-1
ENSMUSG00000032854	Ugt8a	-0.793698	6.08637	0.000715398	-1
ENSMUSG00000035762	Tmem161b	-0.725817	5.78498	0.000717399	-1
ENSMUSG00000041035	Gm17018	-0.572161	6.76251	0.000723245	-1
ENSMUSG00000016252	Atp5e	-0.502816	7.72896	0.000731676	-1
ENSMUSG00000044633	B530045E10Rik	-3.56437	1.13557	0.000757425	-1
ENSMUSG00000020248	Nfyb	-0.543982	6.74803	0.000770438	-1
ENSMUSG00000031010	Usp9x	-0.631097	6.25477	0.000781226	-1
ENSMUSG00000024519	Cplx4	-5.46116	0.688162	0.000807253	-1
ENSMUSG00000085633	Bloc1s6os	-3.45298	1.48837	0.000814375	-1
ENSMUSG00000002477	Snrpd1	-0.652455	6.29684	0.000818284	-1
ENSMUSG00000026616	Cr2	-4.07546	1.512	0.000828927	-1
ENSMUSG00000106266	Gm43447	-5.73222	0.802397	0.00084149	-1
ENSMUSG00000113683	CT030159.2	-4.95141	0.45514	0.000843624	-1
ENSMUSG00000109754	Gm39214	-3.41888	1.27377	0.000871327	-1
ENSMUSG00000020386	Sar1b	-0.668323	5.43878	0.000872151	-1
ENSMUSG00000060126	Tpt1	-0.868265	6.65327	0.000940537	-1
ENSMUSG00000030614	Tmem126b	-0.78135	5.41088	0.000940878	-1
ENSMUSG00000051235	Gen1	-1.98649	2.25564	0.000953034	-1
ENSMUSG00000031467	Agpat5	-0.635672	5.97663	0.000953034	-1
ENSMUSG00000078681	Tm2d3	-0.524468	7.47166	0.000953034	-1
ENSMUSG00000084947	Gm15594	-5.23808	0.948481	0.000955354	-1
ENSMUSG00000053687	Dpep2	-5.45528	0.686724	0.000956938	-1
ENSMUSG00000015733	Capza2	-0.690731	6.22653	0.000957091	-1
ENSMUSG00000030057	Cnbp	-0.503871	6.8162	0.000957091	-1
ENSMUSG00000068587	Mgam	-4.22518	0.910052	0.00098196	-1
ENSMUSG00000033938	Ndufb7	-0.510861	7.00734	0.00098196	-1
ENSMUSG00000049011	Olfr729	-5.065	0.511326	0.00101655	-1
ENSMUSG00000114828	CT009713.10	-5.41398	0.846941	0.00103159	-1
ENSMUSG00000014226	Cacybp	-0.607909	6.81225	0.00104858	-1
ENSMUSG00000034007	Scaper	-0.492956	7.46804	0.00106157	-1
ENSMUSG00000029685	Asb15	-4.09997	0.94046	0.00106811	-1
ENSMUSG00000027030	Stk39	-0.592903	6.80673	0.00106824	-1
ENSMUSG00000021114	Atp6v1d	-0.404696	8.85935	0.00108202	-1
ENSMUSG00000029918	Mrps33	-0.98109	4.58238	0.00109037	-1
ENSMUSG00000026019	Wdr12	-0.470222	6.54574	0.00110187	-1
ENSMUSG00000086507	Adap2os	-5.48938	0.771555	0.00110259	-1
ENSMUSG00000018654	Ikzf1	-1.91768	2.07528	0.0011054	-1
ENSMUSG00000074061	Fbxw19	-5.21376	0.941991	0.00114251	-1
ENSMUSG00000020143	Dock2	-1.88479	2.14794	0.0011512	-1
ENSMUSG00000024914	Drap1	-0.53705	7.38571	0.00115481	-1
ENSMUSG00000048482	Bdnf	-0.742905	5.01856	0.00119277	-1
ENSMUSG00000020949	Fkbp3	-0.542602	7.54168	0.00119277	-1
ENSMUSG00000043252	Tmem64	-0.788497	5.11656	0.00119277	-1
ENSMUSG00000028552	Eps15	-0.530958	7.30575	0.0011963	-1
ENSMUSG00000029780	Nt5c3	-0.542401	5.74132	0.00119901	-1
ENSMUSG00000021112	Mpp5	-0.580269	6.56741	0.00121217	-1
ENSMUSG00000072591	5930412G12Rik	-2.50293	2.00465	0.00122687	-1
ENSMUSG00000025967	Eef1b2	-0.466378	7.79027	0.00127466	-1
ENSMUSG00000007891	Ctsd	-0.48297	8.47774	0.00131514	-1
ENSMUSG00000112831	AC167229.2	-5.11833	0.916323	0.00131527	-1
ENSMUSG00000038668	Lpar1	-0.642489	6.70185	0.00132583	-1
ENSMUSG00000029623	Pdap1	-0.467298	8.72419	0.00132583	-1
ENSMUSG00000027562	Car2	-0.734904	6.92574	0.00133926	-1
ENSMUSG00000042523	Dnal1	-0.618826	5.55483	0.00135315	-1
ENSMUSG00000075701	Selenos	-0.597298	7.16208	0.00135315	-1
ENSMUSG00000025862	Stag2	-0.609743	5.82608	0.00135315	-1
ENSMUSG00000057561	Eif1a	-0.697207	4.81683	0.0013597	-1
ENSMUSG00000007721	Ccdc124	-0.627919	5.93558	0.00138602	-1
ENSMUSG00000044894	Uqcrq	-0.483363	8.37157	0.00140836	-1
ENSMUSG00000024208	Uqcc2	-0.610316	6.72235	0.00141102	-1
ENSMUSG00000034620	Tmem5	-0.828889	4.64634	0.00142809	-1
ENSMUSG00000003531	Dgcr6	-0.64219	5.35611	0.00143155	-1
ENSMUSG00000019917	Sept10	-1.1147	3.55421	0.00143155	-1
ENSMUSG00000005716	Pvalb	-0.626719	8.43644	0.00143691	-1
ENSMUSG00000021290	2010107E04Rik	-0.514414	8.03971	0.00145873	-1
ENSMUSG00000026185	Igfbp5	-0.485581	6.50009	0.00147269	-1
ENSMUSG00000025508	Rplp2	-0.538205	8.91627	0.00148788	-1
ENSMUSG00000029250	Polr2b	-0.746527	5.5176	0.00150467	-1
ENSMUSG00000059119	Nap1l4	-0.525199	7.26804	0.00155666	-1
ENSMUSG00000026568	Mpc2	-0.578996	6.60012	0.00155674	-1
ENSMUSG00000067889	Sptbn2	-0.448408	8.52228	0.00155674	-1
ENSMUSG00000010803	Gabra1	-0.465517	8.44969	0.00155935	-1
ENSMUSG00000039682	Lap3	-0.676015	5.57426	0.00156102	-1
ENSMUSG00000027270	Lamp5	-0.671618	6.02444	0.00156865	-1
ENSMUSG00000086939	Gm13530	-4.99256	0.847153	0.00159476	-1
ENSMUSG00000000889	Dbh	-4.21343	1.3067	0.00162935	-1
ENSMUSG00000032458	Copb2	-0.5828	5.93898	0.00163334	-1
ENSMUSG00000027525	Phactr3	-0.518053	6.96639	0.00164972	-1
ENSMUSG00000015013	Trappc2l	-0.629731	6.14861	0.0016627	-1
ENSMUSG00000021124	Vti1b	-0.464373	7.50917	0.0016627	-1
ENSMUSG00000062270	Morf4l1	-0.553612	6.6207	0.00168166	-1
ENSMUSG00000025907	Rb1cc1	-0.44811	7.62072	0.00172611	-1
ENSMUSG00000063281	Zfp35	-0.939277	4.15245	0.00180754	-1
ENSMUSG00000028549	Itgb3bp	-2.05524	2.31744	0.0018102	-1
ENSMUSG00000030500	Slc17a6	-0.585609	6.46863	0.0018102	-1
ENSMUSG00000063787	Chchd1	-0.661131	6.15657	0.00196359	-1
ENSMUSG00000031594	Fgl1	-5.30271	1.23047	0.00197801	-1
ENSMUSG00000028773	Fabp3	-0.633237	6.88344	0.00202814	-1
ENSMUSG00000037742	Eef1a1	-0.657216	8.31267	0.00203442	-1
ENSMUSG00000012848	Rps5	-0.499099	8.42785	0.00205631	-1
ENSMUSG00000114161	AL606496.1	-5.03004	0.472179	0.00210899	-1
ENSMUSG00000018171	Vmp1	-0.691585	6.14412	0.00211761	-1
ENSMUSG00000001158	Snrnp27	-0.514852	7.27126	0.00213872	-1
ENSMUSG00000107730	Gm44238	-4.64861	0.811477	0.00214472	-1
ENSMUSG00000026701	Prdx6	-0.531764	8.10792	0.00221096	-1
ENSMUSG00000063583	Olfr1410	-5.12592	0.674565	0.00221404	-1
ENSMUSG00000114538	AC117608.1	-3.23778	0.98303	0.00223108	-1
ENSMUSG00000054302	Eapp	-0.474468	6.5758	0.00224027	-1
ENSMUSG00000022505	Emp2	-0.687819	4.91777	0.00224032	-1
ENSMUSG00000032667	Pon2	-0.64712	5.53867	0.00224461	-1
ENSMUSG00000018189	Uchl5	-0.573953	5.6157	0.00227714	-1
ENSMUSG00000041057	Wdr43	-0.493031	6.41481	0.00227873	-1
ENSMUSG00000113267	AC161180.2	-5.20121	0.761487	0.00228545	-1
ENSMUSG00000051412	Vamp7	-0.807213	5.11752	0.00230461	-1
ENSMUSG00000029708	Gcc1	-0.699941	4.70903	0.00232471	-1
ENSMUSG00000026021	Sumo1	-0.694686	4.74599	0.0023357	-1
ENSMUSG00000040055	Gjb6	-0.641467	6.45122	0.00235139	-1
ENSMUSG00000022811	Zfp148	-0.494359	7.25428	0.00236621	-1
ENSMUSG00000051050	Spink14	-5.29774	0.588781	0.00236675	-1
ENSMUSG00000063334	Krr1	-0.704172	5.26375	0.0023737	-1
ENSMUSG00000054226	Tprkb	-0.547832	6.88944	0.00239184	-1
ENSMUSG00000038151	Prdm1	-2.87104	1.61912	0.00242735	-1
ENSMUSG00000004849	Ap1s1	-0.479304	7.30856	0.00243026	-1
ENSMUSG00000087444	Gm5475	-5.18589	0.746526	0.00246824	-1
ENSMUSG00000062014	Gmfb	-0.503231	6.92055	0.00250477	-1
ENSMUSG00000059070	Rpl18	-0.417082	6.88857	0.00250785	-1
ENSMUSG00000033730	Egr3	-0.730841	5.62081	0.00261623	-1
ENSMUSG00000060332	Tmc2	-5.46207	0.694123	0.0026258	-1
ENSMUSG00000045128	Rpl18a	-0.412108	8.49811	0.00271822	-1
ENSMUSG00000034681	Rnps1	-0.787423	4.53577	0.00273845	-1
ENSMUSG00000043740	B430306N03Rik	-4.45639	0.963614	0.00275029	-1
ENSMUSG00000067219	Nipal1	-5.31482	0.844568	0.00275063	-1
ENSMUSG00000093930	Hmgcs1	-0.551167	8.36901	0.00276915	-1
ENSMUSG00000004558	Ndrg2	-0.550141	10.5123	0.00276915	-1
ENSMUSG00000070697	Utp3	-0.427544	6.73332	0.00277016	-1
ENSMUSG00000055172	C1ra	-3.67369	0.891652	0.00279276	-1
ENSMUSG00000099994	1700024B18Rik	-5.064	0.73336	0.00286696	-1
ENSMUSG00000022337	Emc2	-0.663042	6.38736	0.00293578	-1
ENSMUSG00000098274	Rpl24	-0.721528	6.14272	0.0030045	-1
ENSMUSG00000020022	Ndufa12	-0.515399	7.73017	0.00310932	-1
ENSMUSG00000009863	Sdhb	-0.427233	8.2063	0.00314274	-1
ENSMUSG00000063480	Snu13	-0.76183	4.54738	0.00326347	-1
ENSMUSG00000090223	Pcp4	-0.495365	8.32131	0.00327222	-1
ENSMUSG00000035173	Ccdc186	-0.537754	6.12687	0.00328363	-1
ENSMUSG00000109228	Fam81b	-3.85965	0.889447	0.00329291	-1
ENSMUSG00000057132	Rpgrip1	-2.04219	2.13874	0.00329473	-1
ENSMUSG00000110171	Olfr484	-4.88491	0.633003	0.00337434	-1
ENSMUSG00000049612	Omg	-0.582658	5.326	0.00337434	-1
ENSMUSG00000034892	Rps29	-0.605421	9.86828	0.00337434	-1
ENSMUSG00000045690	Wdr89	-0.681345	5.13946	0.00339099	-1
ENSMUSG00000019831	Wasf1	-0.514319	6.1299	0.00358693	-1
ENSMUSG00000111489	AC154826.2	-4.707	0.31719	0.00376398	-1
ENSMUSG00000076911	Traj18	-3.75488	0.963305	0.00377646	-1
ENSMUSG00000044252	Osbpl1a	-0.441603	8.60967	0.00379141	-1
ENSMUSG00000031760	Mt3	-0.728766	7.61579	0.003801	-1
ENSMUSG00000033849	B3galt2	-0.626907	6.14455	0.00385372	-1
ENSMUSG00000112874	AC115805.2	-4.66089	0.748709	0.00387604	-1
ENSMUSG00000031198	Fundc2	-0.65024	6.95912	0.00393034	-1
ENSMUSG00000021573	Tppp	-0.412275	8.27706	0.00393034	-1
ENSMUSG00000015289	Lage3	-0.625832	5.33912	0.00407776	-1
ENSMUSG00000026775	Yme1l1	-0.541752	6.00625	0.00413192	-1
ENSMUSG00000032366	Tpm1	-0.358492	8.03746	0.00415056	-1
ENSMUSG00000022388	Ttll8	-2.40301	1.7527	0.00426742	-1
ENSMUSG00000019832	Rab32	-1.82639	2.04363	0.00431772	-1
ENSMUSG00000058398	Prss43	-3.84381	0.72266	0.00432558	-1
ENSMUSG00000000244	Tspan32	-5.2083	1.01866	0.00432858	-1
ENSMUSG00000006941	Eif1b	-0.383641	7.85566	0.00448976	-1
ENSMUSG00000039323	Igfbp2	-0.712702	5.13616	0.00449585	-1
ENSMUSG00000037984	Neurod6	-0.700007	6.02811	0.00450367	-1
ENSMUSG00000074884	Serf2	-0.613364	6.02527	0.0045772	-1
ENSMUSG00000027708	Dcun1d1	-0.44657	6.39313	0.00462974	-1
ENSMUSG00000053279	Aldh1a1	-0.700015	6.02621	0.00471612	-1
ENSMUSG00000024614	Tmx3	-0.615152	6.1692	0.00474591	-1
ENSMUSG00000037852	Cpe	-0.398114	10.58	0.0048627	-1
ENSMUSG00000037971	1110032A03Rik	-0.515884	5.62961	0.00487386	-1
ENSMUSG00000028832	Stmn1	-0.425552	9.04763	0.0050418	-1
ENSMUSG00000098630	Gm27198	-4.79625	0.666268	0.00511172	-1
ENSMUSG00000031609	Sap30	-2.65393	1.18299	0.00518025	-1
ENSMUSG00000027651	Rprd1b	-0.598124	6.47645	0.00519491	-1
ENSMUSG00000027236	Eif3j1	-0.562435	6.44241	0.00519504	-1
ENSMUSG00000030301	Ccdc91	-0.700919	5.18149	0.00521886	-1
ENSMUSG00000057388	Mrpl18	-0.477863	6.37695	0.00530002	-1
ENSMUSG00000025484	Bet1l	-0.441674	7.11362	0.00539773	-1
ENSMUSG00000097313	Gm26569	-3.14672	1.07465	0.00540877	-1
ENSMUSG00000030788	Rnf141	-0.679328	7.1768	0.00544701	-1
ENSMUSG00000005362	Crbn	-0.776932	5.28295	0.0054794	-1
ENSMUSG00000069744	Psmb3	-0.597782	6.25379	0.00548229	-1
ENSMUSG00000021709	Erbin	-0.690924	5.63499	0.00557431	-1
ENSMUSG00000052539	Magi3	-0.596686	5.83163	0.00557431	-1
ENSMUSG00000021040	Slirp	-0.970012	5.47266	0.00557431	-1
ENSMUSG00000046782	Ttc6	-4.48237	0.866747	0.00562236	-1
ENSMUSG00000060708	Bloc1s4	-0.856347	3.78845	0.00573793	-1
ENSMUSG00000070337	Gpr179	-2.66812	1.6695	0.0057389	-1
ENSMUSG00000029657	Hsph1	-0.417736	7.88503	0.00578748	-1
ENSMUSG00000010311	Optc	-4.62263	0.438102	0.00582806	-1
ENSMUSG00000026109	Tmeff2	-0.484642	5.8767	0.00582806	-1
ENSMUSG00000045179	Sox3	-2.2148	1.85625	0.00583048	-1
ENSMUSG00000004096	Cwc15	-0.419171	6.72121	0.00585459	-1
ENSMUSG00000091528	Gm9268	-4.63831	0.360117	0.00590487	-1
ENSMUSG00000037499	Nenf	-0.69326	6.40667	0.00591153	-1
ENSMUSG00000015314	Slamf6	-2.9236	0.849353	0.00592479	-1
ENSMUSG00000086430	4930551O13Rik	-5.03134	0.52311	0.00603702	-1
ENSMUSG00000033900	Map9	-0.41674	7.99478	0.00605032	-1
ENSMUSG00000028581	Laptm5	-0.599109	5.28105	0.00607966	-1
ENSMUSG00000000202	Btbd17	-0.641543	6.16533	0.00612891	-1
ENSMUSG00000054405	Dnajc8	-0.425264	7.73056	0.00612891	-1
ENSMUSG00000030654	Arl6ip1	-0.432731	9.0462	0.00614769	-1
ENSMUSG00000001105	Ift20	-0.531578	7.4897	0.00645129	-1
ENSMUSG00000031633	Slc25a4	-0.428828	9.63374	0.00648916	-1
ENSMUSG00000022510	Trp63	-3.92876	1.13296	0.00674046	-1
ENSMUSG00000024248	Cox7a2l	-0.535179	7.60325	0.00679342	-1
ENSMUSG00000021218	Gdi2	-0.458753	7.50207	0.00694598	-1
ENSMUSG00000008668	Rps18	-0.872295	6.92327	0.00698503	-1
ENSMUSG00000026051	1500015O10Rik	-1.03774	3.73297	0.00698743	-1
ENSMUSG00000001444	Tbx21	-5.01139	1.29163	0.00698983	-1
ENSMUSG00000032902	Slc16a1	-0.753495	5.10589	0.00698983	-1
ENSMUSG00000033813	Tcea1	-0.738797	4.36349	0.0070113	-1
ENSMUSG00000021127	Zfp36l1	-0.726816	4.88296	0.00703892	-1
ENSMUSG00000024411	Aqp4	-0.602476	6.93611	0.00711576	-1
ENSMUSG00000035150	Eif2s3x	-0.789018	4.26019	0.0071537	-1
ENSMUSG00000037152	Ndufc1	-0.378576	7.8456	0.00719772	-1
ENSMUSG00000028251	Tstd3	-0.868837	4.42405	0.00721649	-1
ENSMUSG00000003039	Fam32a	-0.476291	7.58662	0.00724195	-1
ENSMUSG00000021764	Ndufs4	-0.506245	6.70769	0.00726096	-1
ENSMUSG00000094870	Zfp131	-0.544571	6.36824	0.00726096	-1
ENSMUSG00000062981	Mrpl42	-0.695842	5.48277	0.00726778	-1
ENSMUSG00000034116	Vav1	-2.31826	1.79622	0.00742102	-1
ENSMUSG00000030744	Rps3	-0.428348	7.94118	0.00763534	-1
ENSMUSG00000002102	Psmc3	-0.418642	8.07931	0.0078258	-1
ENSMUSG00000038782	1700028J19Rik	-4.25431	1.10359	0.00785587	-1
ENSMUSG00000038242	Aox4	-3.49135	1.09248	0.00785587	-1
ENSMUSG00000045031	Cetn4	-0.786864	4.10356	0.00785587	-1
ENSMUSG00000112716	AC134528.2	-4.35806	0.345864	0.00790238	-1
ENSMUSG00000028394	Pole3	-0.498006	5.53821	0.00790533	-1
ENSMUSG00000033318	Gstt2	-1.50447	2.60365	0.00791928	-1
ENSMUSG00000020163	Uqcr11	-0.496604	7.59914	0.00791928	-1
ENSMUSG00000053119	Chmp3	-0.47871	7.03151	0.00802739	-1
ENSMUSG00000041688	Amot	-0.741593	4.71981	0.00803948	-1
ENSMUSG00000067847	Romo1	-0.4436	7.34013	0.00806321	-1
ENSMUSG00000030417	Pdcd5	-0.635653	5.58217	0.00806478	-1
ENSMUSG00000079633	Rhox4d	-4.68427	0.576973	0.00806809	-1
ENSMUSG00000086650	A430048G15Rik	-4.75519	0.33259	0.00811236	-1
ENSMUSG00000047246	Hist1h2be	-2.15576	1.93078	0.00823311	-1
ENSMUSG00000025986	Slc39a10	-0.493932	6.54075	0.00826215	-1
ENSMUSG00000045776	Lrtm1	-5.03509	0.462469	0.00849182	-1
ENSMUSG00000005237	Dnah2	-2.93754	1.54944	0.00851081	-1
ENSMUSG00000031613	Hpgd	-1.52214	2.63627	0.00854874	-1
ENSMUSG00000034377	Tulp4	-0.47309	6.99948	0.00854874	-1
ENSMUSG00000028639	Ybx1	-0.46865	7.69602	0.00854874	-1
ENSMUSG00000108145	Gm38811	-4.52367	0.232686	0.00855853	-1
ENSMUSG00000008489	Elavl2	-0.398299	8.1622	0.00859268	-1
ENSMUSG00000026234	Ncl	-0.358444	8.88649	0.00859268	-1
ENSMUSG00000005779	Psmb4	-0.446453	7.69875	0.00859268	-1
ENSMUSG00000021737	Psmd6	-0.526381	6.13903	0.00859268	-1
ENSMUSG00000034833	Tespa1	-4.9372	1.03035	0.00871745	-1
ENSMUSG00000031246	Sh3bgrl	-0.73456	5.45846	0.00872089	-1
ENSMUSG00000109542	Olfr470	-4.81585	0.374694	0.00872783	-1
ENSMUSG00000036951	C130079G13Rik	-5.23129	0.595151	0.00873699	-1
ENSMUSG00000066324	Impad1	-0.37796	8.36182	0.00891138	-1
ENSMUSG00000019579	Mydgf	-0.634894	4.946	0.00891411	-1
ENSMUSG00000050030	Olfr728	-4.97404	0.55593	0.00894869	-1
ENSMUSG00000020044	Timp3	-0.446029	7.07533	0.00904626	-1
ENSMUSG00000053825	Ppfia2	-0.408064	7.21907	0.00905479	-1
ENSMUSG00000029700	Slc13a1	-3.76014	0.907012	0.00925549	-1
ENSMUSG00000030729	Pgm2l1	-0.372757	8.98021	0.00925839	-1
ENSMUSG00000029048	Rer1	-0.564892	5.13596	0.00926185	-1
ENSMUSG00000054162	Spock3	-0.555215	5.6266	0.00940799	-1
ENSMUSG00000042229	Rabif	-0.933451	3.57625	0.00954553	-1
ENSMUSG00000074292	Gm10660	-4.47329	0.268313	0.00954992	-1
ENSMUSG00000049124	Gm8186	-4.77505	0.645276	0.0095738	-1
ENSMUSG00000030291	Med21	-0.629426	4.28775	0.0095985	-1
ENSMUSG00000024516	Sec11c	-0.573449	6.17869	0.00964069	-1
ENSMUSG00000025912	Mybl1	-1.36092	2.57332	0.00965533	-1
ENSMUSG00000028821	Syf2	-0.521192	6.11962	0.00992878	-1
ENSMUSG00000071770	Rhox4e	-4.38974	0.724915	0.0100686	-1
ENSMUSG00000027835	Pdcd10	-0.678922	4.9715	0.0101681	-1
ENSMUSG00000063888	Rpl7l1	-0.763349	5.03164	0.010201	-1
ENSMUSG00000033933	Vhl	-0.611706	5.12946	0.010201	-1
ENSMUSG00000028693	Nasp	-0.68738	4.9007	0.0102247	-1
ENSMUSG00000043162	Pyurf	-0.828127	4.5748	0.0102902	-1
ENSMUSG00000003344	Btbd2	-0.719303	4.96534	0.0104515	-1
ENSMUSG00000030317	Timp4	-0.638547	6.12888	0.010513	-1
ENSMUSG00000046364	Rpl27a	-0.453895	7.87226	0.0107133	-1
ENSMUSG00000067194	Eif1ax	-0.40474	6.50982	0.0107656	-1
ENSMUSG00000055373	Fut9	-0.456047	7.72292	0.0111036	-1
ENSMUSG00000018459	Slc13a3	-0.759086	4.70408	0.0111237	-1
ENSMUSG00000032101	Ddx25	-0.541264	5.68278	0.0111382	-1
ENSMUSG00000040653	Ppp1r14c	-1.15605	3.16015	0.0111621	-1
ENSMUSG00000089696	Gm4778	-4.65473	0.449763	0.0112066	-1
ENSMUSG00000025194	Abcc2	-3.42302	0.661669	0.0113194	-1
ENSMUSG00000032224	Fam81a	-0.473818	7.60815	0.0113205	-1
ENSMUSG00000036181	Hist1h1c	-0.73403	4.73451	0.0113295	-1
ENSMUSG00000055302	Mrfap1	-0.323551	8.18824	0.0113348	-1
ENSMUSG00000034639	Setmar	-1.56961	2.17136	0.0113802	-1
ENSMUSG00000068085	Cyp2d11	-4.68541	0.321621	0.0113963	-1
ENSMUSG00000060143	Gm10076	-0.930626	3.51222	0.011472	-1
ENSMUSG00000036309	Skp1a	-0.416789	7.92233	0.0115278	-1
ENSMUSG00000032243	Itga11	-2.05806	1.42171	0.0115547	-1
ENSMUSG00000026664	Phyh	-0.509071	5.75207	0.0115554	-1
ENSMUSG00000066705	Fxyd6	-0.411274	6.85363	0.0115643	-1
ENSMUSG00000028410	Dnaja1	-0.445096	7.44389	0.0116013	-1
ENSMUSG00000051674	Dcun1d4	-0.477984	5.37218	0.0116198	-1
ENSMUSG00000039001	Rps21	-0.438263	9.72589	0.0116198	-1
ENSMUSG00000007682	Dio2	-0.587103	6.35808	0.0116569	-1
ENSMUSG00000032381	Fam96a	-0.846193	3.71869	0.0116674	-1
ENSMUSG00000048697	Vmn1r26	-4.44979	0.55485	0.0116678	-1
ENSMUSG00000052336	Cx3cr1	-0.445757	7.12406	0.0116733	-1
ENSMUSG00000113099	AC124179.1	-4.97379	0.899474	0.011779	-1
ENSMUSG00000021548	Ccnh	-0.560292	5.03742	0.0121878	-1
ENSMUSG00000031627	Irf2	-0.537997	5.93094	0.0122489	-1
ENSMUSG00000090505	Gm3486	-5.02271	0.580225	0.0123268	-1
ENSMUSG00000016018	Skiv2l2	-0.507686	6.59081	0.0123268	-1
ENSMUSG00000036112	Metap2	-0.455564	7.81675	0.0123387	-1
ENSMUSG00000041126	H2afv	-0.521074	5.96913	0.0123959	-1
ENSMUSG00000027599	Armc1	-0.442877	7.59897	0.0124276	-1
ENSMUSG00000016382	Pls3	-0.472351	6.49776	0.0124783	-1
ENSMUSG00000002930	Ppp1r17	-0.718387	4.96579	0.0125249	-1
ENSMUSG00000024790	Sac3d1	-0.684473	4.66341	0.0125334	-1
ENSMUSG00000091537	Tma7	-0.821304	4.82129	0.0126709	-1
ENSMUSG00000002274	Metrn	-0.571891	6.86544	0.0129251	-1
ENSMUSG00000027581	Stmn3	-0.440751	9.45798	0.0129251	-1
ENSMUSG00000109992	Gm45650	-4.97152	0.707535	0.0129328	-1
ENSMUSG00000032475	Nck1	-0.591234	4.84707	0.012944	-1
ENSMUSG00000025933	Tmem14a	-0.660543	6.37876	0.012944	-1
ENSMUSG00000024695	Zfp91	-0.350852	8.07448	0.0129503	-1
ENSMUSG00000051989	Smim11	-0.916745	4.07648	0.0129553	-1
ENSMUSG00000100550	2310039L15Rik	-4.33535	0.400926	0.0130674	-1
ENSMUSG00000036109	Mbnl3	-4.05724	0.809031	0.0131658	-1
ENSMUSG00000010376	Nedd8	-0.34291	8.72556	0.0132358	-1
ENSMUSG00000044573	Acp1	-0.70327	5.18651	0.0132793	-1
ENSMUSG00000020321	Mdh1	-0.434687	8.85012	0.0132857	-1
ENSMUSG00000050379	Sept6	-0.413541	6.8407	0.0134634	-1
ENSMUSG00000031358	Msl3	-0.747406	4.71048	0.0134857	-1
ENSMUSG00000019802	Sec63	-0.477884	6.36945	0.0134857	-1
ENSMUSG00000020644	Id2	-0.393901	8.78388	0.0134892	-1
ENSMUSG00000019877	Serinc1	-0.423948	8.26789	0.0134911	-1
ENSMUSG00000047446	Arl4a	-0.575664	5.74172	0.0135548	-1
ENSMUSG00000042182	Bend6	-0.379897	7.91573	0.0135628	-1
ENSMUSG00000067377	Tspan6	-1.08054	3.14504	0.0135769	-1
ENSMUSG00000026576	Atp1b1	-0.366145	11.0284	0.0136261	-1
ENSMUSG00000041084	Ostc	-0.575318	6.52387	0.0136261	-1
ENSMUSG00000026718	Stam	-0.727897	5.06125	0.0138715	-1
ENSMUSG00000019578	Ubxn6	-0.42792	5.98994	0.0139156	-1
ENSMUSG00000024063	Lbh	-0.496867	5.58043	0.0141553	-1
ENSMUSG00000020225	Tmbim4	-0.446225	5.30276	0.0141553	-1
ENSMUSG00000006678	Pola1	-0.853579	4.18335	0.0141826	-1
ENSMUSG00000032487	Ptgs2	-2.49451	1.2551	0.0141826	-1
ENSMUSG00000060636	Rpl35a	-0.980549	5.24299	0.0141826	-1
ENSMUSG00000026520	Pycr2	-0.495098	5.55693	0.0143159	-1
ENSMUSG00000039481	Nrtn	-1.36345	2.79573	0.0143294	-1
ENSMUSG00000020368	Canx	-0.34145	8.53205	0.0145757	-1
ENSMUSG00000053012	Krcc1	-0.703723	4.98345	0.0146632	-1
ENSMUSG00000036199	Ndufa13	-0.441518	8.244	0.0146632	-1
ENSMUSG00000006299	Aamp	-0.38514	7.58382	0.0147193	-1
ENSMUSG00000047459	Dynlrb1	-0.45877	7.32726	0.0147193	-1
ENSMUSG00000091896	Ube2d2a	-0.386545	7.10976	0.0147472	-1
ENSMUSG00000021364	Elovl2	-0.845591	3.99041	0.0149593	-1
ENSMUSG00000068732	Tmem167b	-0.575704	4.97835	0.0150197	-1
ENSMUSG00000090137	Uba52	-0.504107	9.00949	0.0150503	-1
ENSMUSG00000059278	Naa38	-0.411274	6.78214	0.0151105	-1
ENSMUSG00000025955	Akr1cl	-4.67824	0.474893	0.0151446	-1
ENSMUSG00000032099	Pate4	-4.082	0.339276	0.0151605	-1
ENSMUSG00000053600	Zfp472	-1.31647	3.27195	0.0152003	-1
ENSMUSG00000034544	Rsrc1	-0.403553	7.24523	0.0152198	-1
ENSMUSG00000006204	5430419D17Rik	-4.21419	0.144812	0.0153344	-1
ENSMUSG00000059213	Ddn	-0.447861	7.82809	0.015459	-1
ENSMUSG00000027394	Ttl	-0.46905	6.92232	0.0156146	-1
ENSMUSG00000063838	Cdc42ep5	-3.8288	0.65392	0.0157018	-1
ENSMUSG00000001891	Ugp2	-0.569284	5.32553	0.0157898	-1
ENSMUSG00000023995	Tspo2	-4.02292	0.883231	0.0159555	-1
ENSMUSG00000044824	Olfr545	-4.43043	0.421231	0.0159823	-1
ENSMUSG00000024227	Pdzph1	-2.63557	1.10636	0.0160615	-1
ENSMUSG00000089682	Bcl2l2	-0.870022	4.11808	0.0161066	-1
ENSMUSG00000030468	Siglecg	-4.35584	0.496691	0.0161066	-1
ENSMUSG00000004319	Clcn3	-0.338036	8.00378	0.0162405	-1
ENSMUSG00000022312	Eif3h	-0.412847	7.43836	0.0163152	-1
ENSMUSG00000017776	Crk	-0.481234	5.27825	0.0163544	-1
ENSMUSG00000021945	Zmym2	-0.473707	5.97702	0.0164589	-1
ENSMUSG00000003623	Crot	-0.883201	3.77179	0.0164752	-1
ENSMUSG00000023961	Enpp4	-0.590625	5.44763	0.0166651	-1
ENSMUSG00000020914	Top2a	-1.17785	2.67535	0.0166651	-1
ENSMUSG00000099928	Gm29202	-4.84158	0.596726	0.0167584	-1
ENSMUSG00000008333	Snrpb2	-0.419529	7.04041	0.0167584	-1
ENSMUSG00000020585	Laptm4a	-0.399632	8.45276	0.01685	-1
ENSMUSG00000021870	Slmap	-0.476397	5.97961	0.0168718	-1
ENSMUSG00000085449	Gm15520	-4.73129	0.537281	0.016982	-1
ENSMUSG00000087104	Tmem132cos	-4.53249	0.273396	0.016982	-1
ENSMUSG00000097442	Gm26632	-4.39876	0.351014	0.0171427	-1
ENSMUSG00000074657	Kif5a	-0.329425	10.9213	0.0172006	-1
ENSMUSG00000025979	Mob4	-0.418355	7.37567	0.0172244	-1
ENSMUSG00000025381	Cnpy2	-0.532715	5.18043	0.0172951	-1
ENSMUSG00000038374	Rbm8a	-0.401634	7.93057	0.017329	-1
ENSMUSG00000039182	AW209491	-0.796642	3.97889	0.017366	-1
ENSMUSG00000023004	Tuba1b	-0.490431	9.8917	0.0174294	-1
ENSMUSG00000035805	Mlc1	-0.463263	7.14901	0.0175276	-1
ENSMUSG00000056054	S100a8	-2.0123	2.69063	0.0175276	-1
ENSMUSG00000096740	Lbhd1	-1.00079	3.0975	0.0175365	-1
ENSMUSG00000028988	Ctnnbip1	-0.37977	8.31504	0.017653	-1
ENSMUSG00000023873	1700010I14Rik	-1.98474	1.41758	0.0177923	-1
ENSMUSG00000068823	Csde1	-0.396198	8.6481	0.0177923	-1
ENSMUSG00000028696	Ipp	-2.32146	1.26542	0.0178416	-1
ENSMUSG00000021550	2210016F16Rik	-1.04205	3.54236	0.0179349	-1
ENSMUSG00000024581	Napg	-0.367954	7.04597	0.0179349	-1
ENSMUSG00000019762	Iyd	-3.40815	0.873957	0.0179632	-1
ENSMUSG00000016833	Mrps18c	-0.741664	4.82938	0.0179632	-1
ENSMUSG00000060739	Nsa2	-0.781568	4.96662	0.0179672	-1
ENSMUSG00000036617	Etl4	-0.416319	6.17231	0.0181455	-1
ENSMUSG00000021996	Esd	-0.605988	5.86295	0.0184439	-1
ENSMUSG00000020180	Snrpd3	-0.428222	7.19514	0.0184895	-1
ENSMUSG00000026500	Cox20	-0.443743	6.32688	0.0186683	-1
ENSMUSG00000016458	Wt1	-4.79217	0.325227	0.0186683	-1
ENSMUSG00000049760	2410015M20Rik	-0.548153	6.09841	0.0187027	-1
ENSMUSG00000097354	2310001H17Rik	-2.947	0.775571	0.0187507	-1
ENSMUSG00000000440	Pparg	-1.90043	1.15734	0.0187507	-1
ENSMUSG00000027351	Spred1	-0.428914	6.66059	0.01888	-1
ENSMUSG00000021774	Ube2e1	-0.443032	5.88679	0.01888	-1
ENSMUSG00000040446	Rprd1a	-0.70173	4.34952	0.0191896	-1
ENSMUSG00000073139	Tmem185a	-0.832443	4.00321	0.0191896	-1
ENSMUSG00000025781	Atp5c1	-0.401233	6.97201	0.0193051	-1
ENSMUSG00000062691	Cebpzos	-0.855138	3.77889	0.0193733	-1
ENSMUSG00000094396	Vmn2r124	-4.07476	0.534472	0.0193733	-1
ENSMUSG00000036504	Phpt1	-0.472294	7.23074	0.0195305	-1
ENSMUSG00000048249	Crebrf	-0.485389	8.0462	0.0195336	-1
ENSMUSG00000089949	Gm16137	-4.58832	0.33485	0.019639	-1
ENSMUSG00000034566	Atp5h	-0.352995	8.37055	0.0197068	-1
ENSMUSG00000006717	Acot13	-0.407912	7.45931	0.0197278	-1
ENSMUSG00000016194	Hsd11b1	-1.0822	3.20296	0.0199922	-1
ENSMUSG00000029309	Sparcl1	-0.405148	12.141	0.0199922	-1
ENSMUSG00000030754	Copb1	-0.583061	5.639	0.0201709	-1
ENSMUSG00000019054	Fis1	-0.515813	7.22799	0.0201853	-1
ENSMUSG00000042155	Klhl23	-0.526684	5.43418	0.0203333	-1
ENSMUSG00000013698	Pea15a	-0.421092	9.4017	0.020457	-1
ENSMUSG00000049775	Tmsb4x	-0.91894	9.17863	0.0206213	-1
ENSMUSG00000027673	Ndufb5	-0.472608	7.85345	0.020637	-1
ENSMUSG00000042750	Bex2	-0.337431	8.05167	0.0206734	-1
ENSMUSG00000090461	Iltifb	-3.57495	1.03138	0.0206766	-1
ENSMUSG00000087382	Ctcflos	-4.99	0.584961	0.0206923	-1
ENSMUSG00000022474	Pmm1	-0.416245	7.04741	0.0208453	-1
ENSMUSG00000027248	Pdia3	-0.431485	7.19963	0.021119	-1
ENSMUSG00000051359	Ncald	-0.370434	8.95933	0.0213619	-1
ENSMUSG00000054890	Olfr1535	-4.4882	0.407434	0.0214038	-1
ENSMUSG00000112639	AC134329.1	-0.977379	2.956	0.0214557	-1
ENSMUSG00000036905	C1qb	-0.623336	5.94156	0.0214604	-1
ENSMUSG00000042363	Lgalsl	-0.7	4.9446	0.0214799	-1
ENSMUSG00000030605	Mfge8	-0.439061	8.69983	0.021537	-1
ENSMUSG00000090553	Snrpe	-0.685212	5.05375	0.0216542	-1
ENSMUSG00000039114	Nrn1	-0.533347	6.64909	0.0216833	-1
ENSMUSG00000022378	Fam49b	-0.388917	7.35297	0.0217149	-1
ENSMUSG00000085395	Gm13056	-2.72585	0.662159	0.0217308	-1
ENSMUSG00000022636	Alcam	-0.392464	7.86226	0.0218483	-1
ENSMUSG00000099373	Gm19667	-4.53348	0.662391	0.0220226	-1
ENSMUSG00000096167	Olfr887	-4.25574	0.459129	0.0221607	-1
ENSMUSG00000006398	Cdc20	-2.37848	1.15775	0.0222673	-1
ENSMUSG00000022009	Nufip1	-0.85225	3.58167	0.0223887	-1
ENSMUSG00000022295	Atp6v1c1	-0.318257	7.48356	0.0224096	-1
ENSMUSG00000020372	Rack1	-0.299149	7.63083	0.0224365	-1
ENSMUSG00000051041	Olfml1	-1.29015	2.54268	0.0224458	-1
ENSMUSG00000029632	Ndufa4	-0.953481	6.49587	0.0226127	-1
ENSMUSG00000060019	Gm10073	-0.548884	5.55584	0.0228533	-1
ENSMUSG00000039640	Mrpl12	-0.442193	6.89475	0.0229006	-1
ENSMUSG00000056429	Tgoln1	-0.344899	7.16587	0.0231153	-1
ENSMUSG00000024974	Smc3	-0.323319	7.5431	0.023218	-1
ENSMUSG00000041945	Mfsd9	-1.44305	2.33937	0.0234449	-1
ENSMUSG00000105401	Gm42949	-4.26708	0.404493	0.0235174	-1
ENSMUSG00000087086	Gm13269	-3.69158	0.798557	0.0236009	-1
ENSMUSG00000054892	Txk	-3.34996	0.712867	0.0236772	-1
ENSMUSG00000021905	Dph3	-0.524993	5.29865	0.0237815	-1
ENSMUSG00000030753	Thap12	-0.440593	5.86981	0.0238043	-1
ENSMUSG00000022235	Cmbl	-1.07353	3.17582	0.0238495	-1
ENSMUSG00000024991	Eif3a	-0.304626	8.41472	0.0238495	-1
ENSMUSG00000022678	Nde1	-0.873755	3.62728	0.0238495	-1
ENSMUSG00000110790	AC159314.1	-2.96719	1.00485	0.0240511	-1
ENSMUSG00000026134	Prim2	-1.56789	2.48368	0.0241508	-1
ENSMUSG00000038567	Cyp24a1	-4.51363	0.225522	0.0242219	-1
ENSMUSG00000004056	Akt2	-0.479163	6.10854	0.0242845	-1
ENSMUSG00000087443	Ppp1r18os	-4.08775	0.915216	0.0242859	-1
ENSMUSG00000019767	Ccdc170	-3.31094	0.663433	0.0245473	-1
ENSMUSG00000040254	Sema3d	-1.20564	2.71798	0.0245473	-1
ENSMUSG00000033313	Fbxl8	-3.63043	0.958178	0.0245536	-1
ENSMUSG00000111013	AC122326.1	-3.46022	0.594772	0.0246104	-1
ENSMUSG00000031731	Ap1g1	-0.417529	6.37071	0.0246347	-1
ENSMUSG00000028062	Lamtor2	-0.634019	4.5025	0.0246795	-1
ENSMUSG00000019710	Mrpl24	-0.400378	5.50865	0.0246795	-1
ENSMUSG00000052033	Pfdn4	-0.635065	5.09193	0.0247717	-1
ENSMUSG00000067430	Zfp763	-0.720096	4.22419	0.0247717	-1
ENSMUSG00000025193	Cutc	-0.883518	2.92149	0.0248038	-1
ENSMUSG00000070426	Rnf121	-0.558968	5.54403	0.0248412	-1
ENSMUSG00000027423	Snx5	-0.386189	6.5264	0.0248412	-1
ENSMUSG00000004285	Atp6v1f	-0.322259	8.6775	0.0249428	-1
ENSMUSG00000036751	Cox6b1	-0.460637	8.621	0.0249428	-1
ENSMUSG00000011118	Panx3	-3.5359	0.468988	0.0249428	-1
ENSMUSG00000006281	Tep1	-2.05234	1.92409	0.0249428	-1
ENSMUSG00000021286	Zfyve21	-1.2882	3.12261	0.0249428	-1
ENSMUSG00000020349	Ppp2ca	-0.286685	8.24263	0.0250063	-1
ENSMUSG00000063694	Cycs	-0.503895	6.11497	0.0250131	-1
ENSMUSG00000063049	Ing2	-0.45615	5.85984	0.0250865	-1
ENSMUSG00000002416	Ndufb2	-0.445466	7.5222	0.0250865	-1
ENSMUSG00000041769	Ppp2r2d	-0.379255	6.63016	0.0252856	-1
ENSMUSG00000029614	Rpl6	-0.30684	7.5814	0.0252856	-1
ENSMUSG00000023186	Vwa5a	-1.06943	2.96495	0.0253883	-1
ENSMUSG00000026830	Ermn	-0.463306	6.52421	0.0254769	-1
ENSMUSG00000006333	Rps9	-0.368127	8.63456	0.0255114	-1
ENSMUSG00000040125	Gpr26	-0.419235	7.23858	0.0255857	-1
ENSMUSG00000006699	Cdc42	-0.311567	8.07741	0.0259947	-1
ENSMUSG00000056174	Col8a2	-1.42281	2.30817	0.0259947	-1
ENSMUSG00000053025	Sv2b	-0.405284	7.83433	0.0259947	-1
ENSMUSG00000033831	Fgb	-1.69624	2.50904	0.0264583	-1
ENSMUSG00000046523	Kctd4	-0.472248	5.45276	0.0264583	-1
ENSMUSG00000074037	Mc1r	-4.55924	0.343954	0.026482	-1
ENSMUSG00000052337	Immt	-0.297691	7.53518	0.0265711	-1
ENSMUSG00000024749	Tmc1	-2.9716	0.928732	0.0265928	-1
ENSMUSG00000000560	Gabra2	-0.382447	7.48228	0.0266155	-1
ENSMUSG00000114390	AC124680.1	-2.84603	0.556489	0.026712	-1
ENSMUSG00000020677	Ddx52	-0.527989	5.42437	0.026712	-1
ENSMUSG00000064341	mt-Nd1	-0.359467	13.392	0.0267353	-1
ENSMUSG00000052520	Cyp2j5	-2.9304	0.77376	0.0269071	-1
ENSMUSG00000034158	Lrrc58	-0.464558	6.93051	0.0269632	-1
ENSMUSG00000033777	Tlr13	-4.28051	0.470341	0.0269713	-1
ENSMUSG00000027523	Gnas	-0.379496	10.1934	0.0270281	-1
ENSMUSG00000097578	Gm26798	-3.94111	0.294862	0.0272207	-1
ENSMUSG00000020961	Ston2	-0.622009	4.37019	0.0273238	-1
ENSMUSG00000029535	Triap1	-0.543888	5.27204	0.0274292	-1
ENSMUSG00000061559	Wdr61	-0.670964	5.81525	0.0276423	-1
ENSMUSG00000041261	Car8	-0.47067	7.46862	0.0277567	-1
ENSMUSG00000070985	Acnat1	-4.44196	0.669943	0.0278312	-1
ENSMUSG00000032092	Mpzl2	-1.29856	2.37754	0.0279324	-1
ENSMUSG00000100905	Gm28075	-4.4588	0.565149	0.0280046	-1
ENSMUSG00000050963	Kcns2	-0.662708	4.15261	0.0280177	-1
ENSMUSG00000037610	Kcnmb2	-0.866583	3.61289	0.0280193	-1
ENSMUSG00000041028	Ghitm	-0.474166	7.64278	0.0280369	-1
ENSMUSG00000059734	Ndufs8	-0.422314	6.67155	0.0280563	-1
ENSMUSG00000044600	Smim7	-0.46356	5.93856	0.0280682	-1
ENSMUSG00000049551	Fzd9	-1.35332	2.26567	0.0281015	-1
ENSMUSG00000036896	C1qc	-0.719386	4.98752	0.0282663	-1
ENSMUSG00000074457	S100a16	-0.436927	6.49577	0.0282663	-1
ENSMUSG00000020884	Asgr1	-0.926079	4.09002	0.0284978	-1
ENSMUSG00000108941	D530014G21Rik	-3.99171	0.620283	0.0285528	-1
ENSMUSG00000020952	Scfd1	-0.475008	5.85755	0.0285528	-1
ENSMUSG00000038679	Trps1	-0.432027	5.75495	0.0285528	-1
ENSMUSG00000028478	Clta	-0.333263	7.9556	0.0286245	-1
ENSMUSG00000030706	Mrpl48	-0.439895	6.36556	0.0287468	-1
ENSMUSG00000001768	Rin2	-0.726435	3.79353	0.0287468	-1
ENSMUSG00000026955	Sapcd2	-4.62077	0.522643	0.0287468	-1
ENSMUSG00000029919	Hpgds	-1.14902	2.95897	0.0293558	-1
ENSMUSG00000030344	Akap3	-3.44877	0.781798	0.0298999	-1
ENSMUSG00000061086	Myl4	-0.73686	3.7759	0.0298999	-1
ENSMUSG00000039478	Micu3	-0.380204	7.67916	0.0299223	-1
ENSMUSG00000049517	Rps23	-0.921231	6.49899	0.0299393	-1
ENSMUSG00000079037	Prnp	-0.31587	9.26782	0.0299833	-1
ENSMUSG00000079197	Psme2	-1.07433	3.79078	0.0301927	-1
ENSMUSG00000020409	Slu7	-0.33624	7.04638	0.0301955	-1
ENSMUSG00000022037	Clu	-0.344	9.83835	0.0301971	-1
ENSMUSG00000086552	Dlx4os	-4.90558	0.441215	0.0302661	-1
ENSMUSG00000056579	Tug1	-0.712561	4.00857	0.0303165	-1
ENSMUSG00000029196	Tada2b	-0.661267	5.03411	0.0303661	-1
ENSMUSG00000003955	Fam162a	-0.536416	5.33278	0.0304766	-1
ENSMUSG00000094898	Vmn1r201	-4.11725	0.296861	0.03053	-1
ENSMUSG00000004032	Gstm5	-0.466726	7.34398	0.0305411	-1
ENSMUSG00000033882	Rbm46	-1.71845	1.51457	0.030836	-1
ENSMUSG00000059288	Cdyl	-0.551307	6.63832	0.0308783	-1
ENSMUSG00000003814	Calr	-0.337234	8.27406	0.0310574	-1
ENSMUSG00000070520	Nsmce3	-0.948117	2.87367	0.0313306	-1
ENSMUSG00000029722	Agfg2	-0.402215	6.39245	0.0314025	-1
ENSMUSG00000032399	Rpl4	-0.407574	8.5716	0.0314205	-1
ENSMUSG00000030125	Lrrc23	-1.52391	2.44772	0.0314964	-1
ENSMUSG00000012405	Rpl15	-0.83301	4.07934	0.0314964	-1
ENSMUSG00000055782	Abcd2	-0.573825	4.87732	0.0316892	-1
ENSMUSG00000052949	Rnf157	-0.31624	8.20807	0.031696	-1
ENSMUSG00000031099	Smarca1	-0.467329	6.0178	0.031696	-1
ENSMUSG00000031851	Ntpcr	-0.575699	4.64595	0.0318748	-1
ENSMUSG00000025498	Irf7	-3.78707	1.03982	0.031953	-1
ENSMUSG00000005732	Ranbp1	-0.572107	5.89223	0.032027	-1
ENSMUSG00000113415	AC155230.1	-3.8852	1.23135	0.0320954	-1
ENSMUSG00000025809	Itgb1	-0.538889	5.52865	0.0322406	-1
ENSMUSG00000053390	Zfp952	-0.684425	4.54162	0.0322954	-1
ENSMUSG00000027109	Sp3	-0.696218	4.86674	0.0323194	-1
ENSMUSG00000015672	Mrpl32	-0.667976	4.26314	0.032381	-1
ENSMUSG00000039518	Cdsn	-3.57531	0.869007	0.032804	-1
ENSMUSG00000060032	H2afj	-0.56021	6.03181	0.0329673	-1
ENSMUSG00000034192	Lsm3	-0.500629	5.24688	0.0329673	-1
ENSMUSG00000030062	Rpn1	-0.355279	7.36481	0.0329673	-1
ENSMUSG00000041997	Tlk1	-0.393884	6.64255	0.033188	-1
ENSMUSG00000094313	Vmn1r61	-4.20841	0.398662	0.033188	-1
ENSMUSG00000066551	Hmgb1	-0.424466	6.83245	0.033332	-1
ENSMUSG00000030763	Lcmt1	-0.422793	6.32568	0.0333715	-1
ENSMUSG00000040771	Oard1	-1.12878	2.75201	0.0334371	-1
ENSMUSG00000022024	Sugt1	-0.362544	6.98346	0.0334371	-1
ENSMUSG00000032494	Tdgf1	-3.38191	0.878435	0.0335273	-1
ENSMUSG00000020397	Med7	-0.774373	3.53621	0.0336315	-1
ENSMUSG00000027088	Phospho2	-0.631667	4.96325	0.0336456	-1
ENSMUSG00000029203	Ube2k	-0.332097	7.55459	0.0336523	-1
ENSMUSG00000043432	Leng9	-1.37356	2.9691	0.0339431	-1
ENSMUSG00000037060	Cavin3	-0.582535	4.7714	0.0340208	-1
ENSMUSG00000052146	Rps10	-0.451285	7.90476	0.0340208	-1
ENSMUSG00000084786	Ubl5	-0.357868	7.98913	0.0340781	-1
ENSMUSG00000113092	CR974485.1	-4.18154	0.483644	0.0341108	-1
ENSMUSG00000024646	Cyb5a	-0.495062	5.42014	0.0341108	-1
ENSMUSG00000087131	Gm16152	-2.80507	0.601991	0.0341108	-1
ENSMUSG00000051285	Pcmtd1	-0.358339	7.42448	0.0341108	-1
ENSMUSG00000041556	Fbxo2	-0.466723	7.58722	0.0342308	-1
ENSMUSG00000021999	Cpb2	-4.31275	0.527394	0.034281	-1
ENSMUSG00000030850	Ate1	-0.326194	7.12335	0.0343148	-1
ENSMUSG00000038412	Higd1a	-0.392965	6.50777	0.0343148	-1
ENSMUSG00000066798	Zbtb6	-0.966065	3.89163	0.0343148	-1
ENSMUSG00000025289	Prdx4	-0.75699	3.79822	0.0343962	-1
ENSMUSG00000026433	Rab29	-1.11369	2.73317	0.0343962	-1
ENSMUSG00000085023	Gm12744	-2.98865	0.822976	0.0344158	-1
ENSMUSG00000058135	Gstm1	-0.381001	7.82298	0.0345415	-1
ENSMUSG00000023020	Cox14	-0.387922	7.2507	0.034653	-1
ENSMUSG00000022314	Rad21	-0.360628	7.12027	0.0347096	-1
ENSMUSG00000020267	Hint1	-0.354503	8.64326	0.0347915	-1
ENSMUSG00000053768	Chchd3	-0.515781	5.35683	0.0349127	-1
ENSMUSG00000031029	Eif3f	-0.37274	6.92213	0.0351964	-1
ENSMUSG00000030688	Stard10	-0.451658	6.67226	0.0352065	-1
ENSMUSG00000036745	Ttll7	-0.273189	8.27551	0.0353437	-1
ENSMUSG00000027132	Katnbl1	-0.557754	4.81957	0.0353439	-1
ENSMUSG00000042743	Sgtb	-0.361459	6.8424	0.0353593	-1
ENSMUSG00000047719	Ubiad1	-2.04902	2.05017	0.0353783	-1
ENSMUSG00000022680	Pdxdc1	-0.416132	5.65715	0.035427	-1
ENSMUSG00000028741	Mrto4	-0.72676	4.79073	0.0355223	-1
ENSMUSG00000025066	Sfr1	-0.303954	8.08138	0.035597	-1
ENSMUSG00000027108	Ola1	-0.361572	7.05931	0.0356117	-1
ENSMUSG00000008859	Rala	-0.406267	7.32352	0.0356893	-1
ENSMUSG00000024026	Glo1	-0.408353	6.33444	0.0357453	-1
ENSMUSG00000028389	Zfp37	-0.975259	3.43097	0.0358929	-1
ENSMUSG00000030738	Eif3c	-0.313905	8.06086	0.035923	-1
ENSMUSG00000030541	Idh2	-0.657029	4.6845	0.0361138	-1
ENSMUSG00000067995	Gtf2f2	-0.854123	4.03186	0.0362363	-1
ENSMUSG00000031245	Hmgn5	-0.659931	4.90798	0.0362541	-1
ENSMUSG00000074783	AU019990	-4.19571	0.332396	0.036365	-1
ENSMUSG00000022122	Ednrb	-0.548114	5.37346	0.0366457	-1
ENSMUSG00000071771	Rhox4b	-4.31564	0.226307	0.0367069	-1
ENSMUSG00000040681	Hmgn1	-0.43067	6.77954	0.0367568	-1
ENSMUSG00000054161	Fam83e	-3.43295	0.816787	0.036957	-1
ENSMUSG00000090733	Rps27	-0.614411	7.83648	0.0370394	-1
ENSMUSG00000025364	Pa2g4	-0.315014	7.54339	0.0371077	-1
ENSMUSG00000022186	Oxct1	-0.306411	8.90003	0.0372554	-1
ENSMUSG00000031683	Lsm6	-0.360346	7.1811	0.0373644	-1
ENSMUSG00000028069	Gpatch4	-0.443949	6.00768	0.0375807	-1
ENSMUSG00000031950	Gabarapl2	-0.445988	6.01798	0.0376205	-1
ENSMUSG00000001674	Ddx18	-0.616784	4.20084	0.0376957	-1
ENSMUSG00000064367	mt-Nd5	-0.31773	11.1285	0.0378103	-1
ENSMUSG00000085501	Gm11772	-3.09333	1.01605	0.0378261	-1
ENSMUSG00000024479	Mal2	-0.474792	6.48434	0.0378261	-1
ENSMUSG00000058355	Abce1	-0.678036	4.91485	0.0378696	-1
ENSMUSG00000028174	Rpe65	-3.62569	0.662408	0.0379588	-1
ENSMUSG00000007989	Fzd3	-0.40206	6.76991	0.0380031	-1
ENSMUSG00000019699	Akt3	-0.352563	6.8192	0.038071	-1
ENSMUSG00000033544	Angptl1	-2.77802	1.13135	0.038071	-1
ENSMUSG00000047649	Cd3eap	-0.408827	5.68109	0.0383088	-1
ENSMUSG00000018848	Rars	-0.535414	5.34748	0.038473	-1
ENSMUSG00000022774	Ncbp2	-0.585075	4.99498	0.0386059	-1
ENSMUSG00000031168	Ebp	-0.474535	5.23114	0.0388443	-1
ENSMUSG00000021643	Serf1	-0.610506	4.25676	0.0389994	-1
ENSMUSG00000033174	Mgll	-0.341424	8.55957	0.0390634	-1
ENSMUSG00000037206	Islr	-1.89448	1.27249	0.0396443	-1
ENSMUSG00000090874	Olfr733	-3.69673	0.741516	0.0398041	-1
ENSMUSG00000021728	Emb	-0.60152	4.51508	0.0398526	-1
ENSMUSG00000059108	Ifitm6	-3.66615	0.278944	0.0398558	-1
ENSMUSG00000039533	Mmd2	-0.317874	7.04284	0.0399936	-1
ENSMUSG00000050043	Tmx2	-0.413951	7.46729	0.0401161	-1
ENSMUSG00000031783	Polr2c	-0.38656	6.67896	0.0401583	-1
ENSMUSG00000061462	Obscn	-2.9833	0.847802	0.0402113	-1
ENSMUSG00000030711	Sult1a1	-1.85705	1.87681	0.0402113	-1
ENSMUSG00000025059	Gk	-0.754834	4.06978	0.0402488	-1
ENSMUSG00000048550	Thnsl1	-0.686206	4.16799	0.0402648	-1
ENSMUSG00000022982	Sod1	-0.308236	9.55153	0.0403244	-1
ENSMUSG00000014769	Psmb1	-0.334271	7.4342	0.0404405	-1
ENSMUSG00000068184	Ndufaf2	-0.56768	5.16583	0.0405022	-1
ENSMUSG00000056018	Ccdc7b	-3.97174	0.465247	0.040666	-1
ENSMUSG00000032484	Ngp	-3.31055	0.753483	0.0408571	-1
ENSMUSG00000045817	Zfp36l2	-1.19008	2.39697	0.0409031	-1
ENSMUSG00000021700	Rab3c	-0.322628	8.85222	0.0409471	-1
ENSMUSG00000035459	Stab2	-3.81026	0.55929	0.0409696	-1
ENSMUSG00000109722	Gm10578	-3.89236	0.320048	0.0410442	-1
ENSMUSG00000045581	Olfr710	-4.15373	0.765237	0.041411	-1
ENSMUSG00000024382	Ercc3	-0.664238	4.67616	0.0418284	-1
ENSMUSG00000001583	Tnk1	-4.25298	0.585979	0.042128	-1
ENSMUSG00000036172	Cd200r3	-2.90806	0.744995	0.0422736	-1
ENSMUSG00000027170	Eif3m	-0.84498	4.32325	0.0424392	-1
ENSMUSG00000028212	Ccne2	-0.71441	4.30792	0.0425093	-1
ENSMUSG00000084826	AI847159	-3.44722	0.48621	0.0425172	-1
ENSMUSG00000042569	Dhrs7b	-0.556768	4.7763	0.0425754	-1
ENSMUSG00000022201	Zfr	-0.248774	8.96647	0.0426482	-1
ENSMUSG00000024083	Pja2	-0.355908	8.94441	0.0426688	-1
ENSMUSG00000027499	Pkia	-0.387879	7.77514	0.0427472	-1
ENSMUSG00000020463	Ppp4r3b	-0.437424	5.72845	0.0427472	-1
ENSMUSG00000028032	Papss1	-0.389903	5.97984	0.0429084	-1
ENSMUSG00000056145	AI504432	-0.544629	4.49899	0.0429758	-1
ENSMUSG00000041697	Cox6a1	-0.298465	9.3197	0.0430942	-1
ENSMUSG00000007097	Atp1a2	-0.321159	10.8838	0.0431003	-1
ENSMUSG00000031698	Mylk3	-1.54325	2.18245	0.0435706	-1
ENSMUSG00000032328	Tmem30a	-0.373467	7.57862	0.0435706	-1
ENSMUSG00000001023	S100a5	-1.44011	3.74755	0.0437122	-1
ENSMUSG00000102752	Gm7694	-4.09858	0.756487	0.0438337	-1
ENSMUSG00000050558	Prokr2	-1.36786	1.70353	0.0438337	-1
ENSMUSG00000047407	Tgif1	-3.41096	0.52216	0.0438436	-1
ENSMUSG00000030865	Chp2	-3.23438	0.997499	0.0440357	-1
ENSMUSG00000045689	Pcdhb4	-2.25422	1.00599	0.044311	-1
ENSMUSG00000053553	3110082I17Rik	-0.733527	3.72405	0.0446067	-1
ENSMUSG00000110427	4933406B17Rik	-2.92296	1.20387	0.0446067	-1
ENSMUSG00000075467	Dnlz	-0.52497	5.6836	0.0446067	-1
ENSMUSG00000020358	Hnrnpab	-0.312325	6.53243	0.0446067	-1
ENSMUSG00000022421	Nptxr	-0.335257	8.79229	0.0446067	-1
ENSMUSG00000035686	Thrsp	-0.585075	4.68212	0.0446067	-1
ENSMUSG00000010290	AI597479	-0.602632	4.17281	0.0446811	-1
ENSMUSG00000071068	Treml2	-2.85781	0.650521	0.0448215	-1
ENSMUSG00000028222	Calb1	-0.39384	7.33508	0.0448734	-1
ENSMUSG00000079635	Rhox4c	-4.0375	0.35211	0.0450037	-1
ENSMUSG00000024507	Hsd17b4	-0.797022	4.37341	0.0450402	-1
ENSMUSG00000040048	Ndufb10	-0.315441	7.21563	0.0452042	-1
ENSMUSG00000079428	Tceal7	-3.29536	1.00496	0.0452568	-1
ENSMUSG00000028883	Sema3a	-0.494509	4.71933	0.0452878	-1
ENSMUSG00000068748	Ptprz1	-0.348955	8.02701	0.0453386	-1
ENSMUSG00000045160	Bola3	-0.489591	5.51779	0.0454004	-1
ENSMUSG00000057531	Dtnbp1	-0.474795	5.6321	0.0454961	-1
ENSMUSG00000018593	Sparc	-0.52246	9.90764	0.0456171	-1
ENSMUSG00000024526	Cidea	-0.954119	3.17579	0.0457233	-1
ENSMUSG00000039883	Lrrc17	-0.328273	12.0716	0.0458383	-1
ENSMUSG00000025326	Ube3a	-0.294335	8.1184	0.0458383	-1
ENSMUSG00000017390	Aldoc	-0.376486	10.3739	0.0459769	-1
ENSMUSG00000101429	BC055402	-2.63133	0.779605	0.0460384	-1
ENSMUSG00000006058	Snf8	-0.387919	5.9116	0.0460477	-1
ENSMUSG00000084960	B430010I23Rik	-2.47723	1.27325	0.0461275	-1
ENSMUSG00000096981	Gm16845	-1.8687	1.56234	0.0463266	-1
ENSMUSG00000025823	Pdia4	-0.553315	5.28082	0.0463266	-1
ENSMUSG00000046402	Rbp1	-0.606527	4.59082	0.0463266	-1
ENSMUSG00000093626	Ly6l	-4.06019	0.175311	0.0465228	-1
ENSMUSG00000023932	Cdc5l	-0.454696	6.30061	0.0469699	-1
ENSMUSG00000059005	Hnrnpa3	-0.421699	5.79732	0.0470634	-1
ENSMUSG00000025931	Paqr8	-0.402832	6.66805	0.0471794	-1
ENSMUSG00000041695	Kcnj2	-2.08781	1.58984	0.0473908	-1
ENSMUSG00000025739	Gng13	-0.335417	6.93791	0.0478492	-1
ENSMUSG00000029066	Mrpl20	-0.433252	6.09076	0.0478727	-1
ENSMUSG00000037826	Ppm1k	-0.492388	6.51513	0.047919	-1
ENSMUSG00000061787	Rps17	-0.509641	7.78717	0.0480031	-1
ENSMUSG00000025968	Ndufs1	-0.323386	6.4213	0.0481746	-1
ENSMUSG00000037855	Zfp365	-0.414806	7.79875	0.0482881	-1
ENSMUSG00000052459	Atp6v1a	-0.297543	9.36653	0.0483394	-1
ENSMUSG00000071753	C230004F18Rik	-0.522126	8.24223	0.0485475	-1
ENSMUSG00000052684	Jun	-0.424883	5.84308	0.0486008	-1
ENSMUSG00000071253	Slc25a16	-0.96756	3.56602	0.0487353	-1
ENSMUSG00000030282	Cmas	-0.290973	7.40803	0.0488002	-1
ENSMUSG00000030844	Rgs10	-0.502693	5.23549	0.0489384	-1
ENSMUSG00000027078	Ube2l6	-2.7886	1.11602	0.0489718	-1
ENSMUSG00000079419	Ms4a6c	-2.29963	1.04257	0.0492429	-1
ENSMUSG00000029246	Ppat	-0.87761	3.4527	0.0493487	-1
ENSMUSG00000026626	Ppp2r5a	-0.455336	5.94525	0.0495607	-1
ENSMUSG00000051223	Bzw1	-0.510449	6.82341	0.0498289	-1
ENSMUSG00000060002	Chpt1	-0.416071	6.43801	0.0498289	-1
ENSMUSG00000063511	Snrnp70	1.68656	7.57619	3.99903e-24	1
ENSMUSG00000101609	Kcnq1ot1	1.30454	8.39285	4.29672e-23	1
ENSMUSG00000044349	Snhg11	1.99921	10.868	9.3715e-23	1
ENSMUSG00000029648	Flt1	1.72368	5.52004	1.48589e-16	1
ENSMUSG00000021268	Meg3	1.66942	12.9267	3.43593e-16	1
ENSMUSG00000024299	Adamts10	2.83178	3.53718	1.60356e-15	1
ENSMUSG00000097545	Mir124a-1hg	1.48251	5.9445	1.76615e-14	1
ENSMUSG00000097391	Mirg	1.72055	5.4071	1.0845e-12	1
ENSMUSG00000020154	Ptprb	1.78024	4.71967	1.0845e-12	1
ENSMUSG00000090086	AI480526	2.23204	4.29511	2.97539e-12	1
ENSMUSG00000097736	9530059O14Rik	1.76299	5.16602	1.25905e-11	1
ENSMUSG00000021495	Fam193b	1.21001	5.90778	1.90104e-11	1
ENSMUSG00000092341	Malat1	1.04647	12.7455	3.86898e-11	1
ENSMUSG00000019996	Map7	1.35034	6.33841	8.4454e-11	1
ENSMUSG00000059326	Csf2ra	2.19378	4.37252	1.1579e-10	1
ENSMUSG00000039218	Srrm2	1.01335	9.24675	1.42312e-10	1
ENSMUSG00000097767	Miat	1.77779	6.30268	4.91068e-10	1
ENSMUSG00000029817	Tra2a	1.03096	6.95979	9.96532e-10	1
ENSMUSG00000062044	Lmtk3	1.19631	6.26077	1.1478e-09	1
ENSMUSG00000002028	Kmt2a	0.87133	8.23593	1.68161e-09	1
ENSMUSG00000039671	Zmynd8	0.802937	7.53083	2.07382e-09	1
ENSMUSG00000071337	Tia1	1.16884	6.18853	2.81193e-09	1
ENSMUSG00000025571	Tnrc6c	0.983976	6.31466	5.5366e-09	1
ENSMUSG00000031858	Mau2	1.16682	5.39643	9.6898e-09	1
ENSMUSG00000047888	Tnrc6b	0.725168	7.20997	9.6898e-09	1
ENSMUSG00000075590	Nrbp2	1.20352	5.77146	1.9794e-08	1
ENSMUSG00000061589	Dot1l	1.16604	5.68857	2.31583e-08	1
ENSMUSG00000043991	Pura	0.806202	9.96292	2.31583e-08	1
ENSMUSG00000023473	Celsr3	1.40509	4.98714	3.00361e-08	1
ENSMUSG00000041890	Git2	1.30538	5.29652	3.75872e-08	1
ENSMUSG00000024330	Col11a2	2.26532	2.73295	4.50911e-08	1
ENSMUSG00000032525	Nktr	0.984511	7.67328	4.51342e-08	1
ENSMUSG00000097156	Gm3764	1.54739	5.43756	4.64954e-08	1
ENSMUSG00000052133	Sema5b	2.22789	3.79092	4.64954e-08	1
ENSMUSG00000046613	Vwa5b2	1.61315	4.7864	4.91686e-08	1
ENSMUSG00000066621	Tecpr1	0.876663	6.53672	6.07414e-08	1
ENSMUSG00000040111	Gramd1b	0.876742	7.52267	7.62749e-08	1
ENSMUSG00000024483	Ankhd1	0.823855	7.32611	1.38074e-07	1
ENSMUSG00000098202	B830012L14Rik	1.87309	3.78669	1.38074e-07	1
ENSMUSG00000022475	Hdac7	1.14114	5.54346	1.74287e-07	1
ENSMUSG00000004626	Stxbp2	1.42662	4.28517	2.02734e-07	1
ENSMUSG00000041378	Cldn5	2.21084	3.48098	2.25742e-07	1
ENSMUSG00000034616	Ssh3	1.99336	2.9836	2.47718e-07	1
ENSMUSG00000058740	Kcnt1	1.23074	4.86054	2.86243e-07	1
ENSMUSG00000069631	Strada	1.17594	4.84578	3.10972e-07	1
ENSMUSG00000032259	Drd2	1.40719	4.62142	3.31997e-07	1
ENSMUSG00000010086	Rnf112	0.955947	6.80345	3.35997e-07	1
ENSMUSG00000037243	Zfp692	1.79404	3.65355	3.81629e-07	1
ENSMUSG00000110710	C78859	1.22891	5.1893	4.94394e-07	1
ENSMUSG00000020836	Coro6	2.53448	2.67652	6.07684e-07	1
ENSMUSG00000027777	Schip1	1.68322	5.10679	6.77215e-07	1
ENSMUSG00000024843	Chka	1.26068	5.80579	6.82925e-07	1
ENSMUSG00000025816	Sec61a2	1.04307	4.97186	8.22173e-07	1
ENSMUSG00000022763	Aifm3	1.30511	5.44368	8.66316e-07	1
ENSMUSG00000034656	Cacna1a	0.87627	7.89379	9.82668e-07	1
ENSMUSG00000031391	L1cam	0.776306	6.1402	1.16464e-06	1
ENSMUSG00000003099	Ppp5c	0.810064	5.79464	1.16464e-06	1
ENSMUSG00000024186	Rgs11	1.57218	3.64804	1.47471e-06	1
ENSMUSG00000021819	Zswim8	0.871788	5.55928	1.80998e-06	1
ENSMUSG00000028804	Csmd2	1.15676	5.33499	1.93462e-06	1
ENSMUSG00000029528	Pxn	1.29359	3.76533	1.94435e-06	1
ENSMUSG00000052512	Nav2	1.05065	6.0772	2.21294e-06	1
ENSMUSG00000019146	Cacng2	0.679394	7.81456	2.89198e-06	1
ENSMUSG00000009741	Ubp1	0.751624	6.44721	3.39503e-06	1
ENSMUSG00000002625	Akap8l	1.02651	6.53785	3.45982e-06	1
ENSMUSG00000000823	Zfp512b	1.01925	4.68034	3.80186e-06	1
ENSMUSG00000056602	Fry	0.801605	6.18384	3.93489e-06	1
ENSMUSG00000094840	Muc3a	3.47351	2.20388	3.93489e-06	1
ENSMUSG00000021007	Spata7	0.895753	5.11715	3.95825e-06	1
ENSMUSG00000109394	A230057D06Rik	1.30854	5.22497	4.11093e-06	1
ENSMUSG00000031508	Ankrd10	1.11205	4.84971	4.55787e-06	1
ENSMUSG00000034156	Tspoap1	0.90137	6.41626	4.83161e-06	1
ENSMUSG00000034949	Zfr2	1.27021	5.40176	4.89488e-06	1
ENSMUSG00000022961	Son	0.523158	8.93991	5.12387e-06	1
ENSMUSG00000024824	Rad9a	2.37407	2.25472	5.20495e-06	1
ENSMUSG00000015377	Dennd6b	1.49904	4.30504	5.37796e-06	1
ENSMUSG00000058297	Spock2	0.543505	8.60496	5.6703e-06	1
ENSMUSG00000092274	Neat1	1.10173	6.27882	6.32686e-06	1
ENSMUSG00000058006	Mdn1	0.753491	6.09774	7.44384e-06	1
ENSMUSG00000023055	Calcoco1	1.1735	5.17208	7.81112e-06	1
ENSMUSG00000040415	Dtx3	0.938027	5.58427	8.37758e-06	1
ENSMUSG00000032855	Pkd1	1.18874	5.55327	9.12072e-06	1
ENSMUSG00000079018	Ly6c1	1.22183	4.29389	1.01556e-05	1
ENSMUSG00000034462	Pkd2	1.41398	4.04948	1.10284e-05	1
ENSMUSG00000009418	Nav1	0.752593	7.32672	1.38582e-05	1
ENSMUSG00000040907	Atp1a3	0.530885	8.74709	1.39705e-05	1
ENSMUSG00000002504	Slc9a3r2	0.917303	5.26397	1.48036e-05	1
ENSMUSG00000030237	Slco1a4	1.23531	4.6789	1.70325e-05	1
ENSMUSG00000006930	Hap1	0.712825	6.73248	1.75207e-05	1
ENSMUSG00000035649	Zcchc7	0.69595	6.96249	1.75207e-05	1
ENSMUSG00000023033	Scn8a	0.518912	8.14558	1.7827e-05	1
ENSMUSG00000038502	Ptov1	0.642237	6.50881	1.84949e-05	1
ENSMUSG00000110218	Gm20219	4.87125	0.868627	1.94123e-05	1
ENSMUSG00000022020	Naa16	1.13534	4.29422	1.94123e-05	1
ENSMUSG00000026790	Odf2	0.973317	5.82084	2.05448e-05	1
ENSMUSG00000061028	Clasrp	1.39263	4.90733	2.41227e-05	1
ENSMUSG00000037112	Sik2	1.42219	3.33085	2.48667e-05	1
ENSMUSG00000013236	Ptprs	0.610083	7.59514	2.53173e-05	1
ENSMUSG00000069601	Ank3	0.399611	9.49421	3.08662e-05	1
ENSMUSG00000038371	Sbf2	0.753981	5.55999	3.10856e-05	1
ENSMUSG00000037266	Rsrp1	1.0176	6.11698	3.40674e-05	1
ENSMUSG00000031543	Ank1	0.803618	5.73922	3.76235e-05	1
ENSMUSG00000040136	Abcc8	1.18335	3.76496	3.80357e-05	1
ENSMUSG00000028957	Per3	0.892802	5.13748	4.17371e-05	1
ENSMUSG00000066440	Zfyve26	1.34028	3.93029	4.17893e-05	1
ENSMUSG00000041921	Metap1d	1.30538	4.23029	4.25201e-05	1
ENSMUSG00000066129	Kndc1	0.682474	6.06909	4.82293e-05	1
ENSMUSG00000034275	Igsf9b	0.847841	6.35958	5.00286e-05	1
ENSMUSG00000084890	A830036E02Rik	1.43488	4.89169	5.50675e-05	1
ENSMUSG00000032911	Cspg4	1.34564	3.49659	5.56727e-05	1
ENSMUSG00000028248	Pnisr	0.802404	8.53538	5.58078e-05	1
ENSMUSG00000051166	Eml5	0.890276	5.81995	6.04419e-05	1
ENSMUSG00000052707	Tnrc6a	0.631345	7.20571	6.06271e-05	1
ENSMUSG00000059146	Ntrk3	0.607601	7.15223	6.20835e-05	1
ENSMUSG00000086363	A330102I10Rik	1.22535	4.21937	7.15401e-05	1
ENSMUSG00000029714	Gigyf1	0.989061	5.18243	7.24348e-05	1
ENSMUSG00000045795	Whamm	1.3209	4.50527	7.24468e-05	1
ENSMUSG00000020661	Dnmt3a	0.569209	6.94139	8.1615e-05	1
ENSMUSG00000072572	Slc39a2	2.50407	2.33406	9.06507e-05	1
ENSMUSG00000055214	Pld5	1.41075	4.8205	0.000100756	1
ENSMUSG00000045482	Trrap	0.759424	5.66275	0.000104275	1
ENSMUSG00000031295	Phka2	1.11766	4.14587	0.000107414	1
ENSMUSG00000050014	Apol10b	5.02994	0.314099	0.000114618	1
ENSMUSG00000035673	Sbno2	1.34986	3.57226	0.00012047	1
ENSMUSG00000033943	Mga	0.48712	6.74786	0.000125151	1
ENSMUSG00000068250	Amn1	1.06901	4.15586	0.00013076	1
ENSMUSG00000024906	Mus81	1.1067	3.44244	0.000136268	1
ENSMUSG00000020160	Meis1	1.13281	4.13694	0.000137441	1
ENSMUSG00000021493	Pdlim7	0.741234	5.47499	0.000138922	1
ENSMUSG00000038244	Mical2	0.82257	6.37941	0.000146953	1
ENSMUSG00000001909	Trmt1	0.936695	5.24916	0.00014707	1
ENSMUSG00000022119	Rbm26	0.587308	6.45586	0.000147594	1
ENSMUSG00000039542	Ncam1	0.480936	9.47444	0.00015504	1
ENSMUSG00000061578	Ksr2	0.684327	5.94365	0.000164547	1
ENSMUSG00000037364	Srrt	0.630124	6.33079	0.000164547	1
ENSMUSG00000056492	Adgrf5	1.30416	3.9822	0.000165287	1
ENSMUSG00000109028	Gm35842	5.35475	0.494722	0.0001761	1
ENSMUSG00000042625	Safb2	0.773851	5.89252	0.000179859	1
ENSMUSG00000072770	Acrbp	1.95871	3.34568	0.000189253	1
ENSMUSG00000025278	Flnb	1.37629	4.3266	0.000193859	1
ENSMUSG00000015889	Lta4h	1.10733	4.14629	0.000198598	1
ENSMUSG00000079157	Fam155a	0.640981	6.93786	0.000201464	1
ENSMUSG00000073147	5031425E22Rik	1.43129	3.99014	0.000215253	1
ENSMUSG00000024002	Brd4	0.543781	7.46569	0.000218086	1
ENSMUSG00000048058	Ldlrad3	1.83422	2.62223	0.000218098	1
ENSMUSG00000015143	Actn1	0.696048	6.06443	0.000221969	1
ENSMUSG00000037110	Ralgapa2	1.13539	4.60133	0.000221969	1
ENSMUSG00000036907	C1ql2	1.17401	3.71014	0.000238507	1
ENSMUSG00000035401	Emsy	0.578234	6.41314	0.00024027	1
ENSMUSG00000033191	Tie1	2.5379	2.02942	0.000240946	1
ENSMUSG00000074733	Zfp950	0.845231	5.86674	0.000258005	1
ENSMUSG00000037400	Atp11b	0.865855	5.9259	0.000259232	1
ENSMUSG00000004113	Cacna1b	0.736865	5.87927	0.000271442	1
ENSMUSG00000029207	Apbb2	0.567019	6.09399	0.000287595	1
ENSMUSG00000018554	Ybx2	2.46567	1.83195	0.000306113	1
ENSMUSG00000039126	Prune2	0.720116	5.37655	0.000312649	1
ENSMUSG00000038805	Six3	0.713878	6.76513	0.000314625	1
ENSMUSG00000020747	Tmem94	1.35347	3.68762	0.000329287	1
ENSMUSG00000027709	Mccc1	1.11608	4.49444	0.000363549	1
ENSMUSG00000022617	Chkb	1.17223	4.00419	0.000364812	1
ENSMUSG00000041936	Agrn	0.706538	5.98724	0.000369527	1
ENSMUSG00000024969	Mark2	0.844268	5.47878	0.000380471	1
ENSMUSG00000030697	Ppp4c	2.46167	1.82642	0.000396315	1
ENSMUSG00000034390	Cmip	0.557549	8.04658	0.000422218	1
ENSMUSG00000022842	Ece2	1.81674	2.91786	0.00042284	1
ENSMUSG00000009097	Tbx1	4.68769	0.715556	0.000446446	1
ENSMUSG00000034796	Cpne7	0.895491	5.70616	0.000450037	1
ENSMUSG00000052566	Hook2	1.45963	3.14467	0.000450037	1
ENSMUSG00000052752	Traf7	1.03243	4.34521	0.000451075	1
ENSMUSG00000057378	Ryr3	0.992939	4.97033	0.000452761	1
ENSMUSG00000037326	Capn15	0.835251	5.16788	0.000455377	1
ENSMUSG00000000530	Acvrl1	1.81832	3.08483	0.000464119	1
ENSMUSG00000042846	Lrrtm3	0.854709	5.55711	0.000464119	1
ENSMUSG00000022211	Carmil3	1.39094	3.08265	0.000470911	1
ENSMUSG00000015970	Chdh	4.25357	1.4003	0.00048208	1
ENSMUSG00000055567	Unc80	0.490797	7.35609	0.000521543	1
ENSMUSG00000031442	Mcf2l	0.458453	6.60736	0.000527694	1
ENSMUSG00000019763	Rmnd1	1.28836	4.00356	0.000559756	1
ENSMUSG00000071064	Zfp827	0.636138	5.90868	0.000579492	1
ENSMUSG00000024830	Rps6kb2	1.52547	4.20509	0.000584391	1
ENSMUSG00000038538	Ubn2	0.490003	7.04915	0.000593679	1
ENSMUSG00000030096	Slc6a6	0.576159	6.5141	0.00061502	1
ENSMUSG00000029104	Htt	0.806776	5.25451	0.00061659	1
ENSMUSG00000041775	Mapk1ip1	0.866253	4.66156	0.000621616	1
ENSMUSG00000055485	Soga1	0.960762	4.3868	0.000621616	1
ENSMUSG00000034022	Cpsf1	0.833069	5.35144	0.000625848	1
ENSMUSG00000030592	Ryr1	1.18189	3.81746	0.000647901	1
ENSMUSG00000022185	Acin1	0.539346	7.59702	0.000660433	1
ENSMUSG00000053024	Cntn2	0.674911	7.45415	0.00066219	1
ENSMUSG00000019906	Lin7a	0.841216	6.29189	0.00066219	1
ENSMUSG00000028423	Nfx1	0.533002	5.76217	0.000680097	1
ENSMUSG00000040940	Arhgef1	1.43975	3.58399	0.000683877	1
ENSMUSG00000033909	Usp36	0.814221	6.03934	0.000683877	1
ENSMUSG00000027010	Slc25a12	0.662029	6.94539	0.000684385	1
ENSMUSG00000023952	Gtpbp2	1.45604	3.82395	0.000712091	1
ENSMUSG00000015522	Arnt	1.15508	3.30724	0.000731676	1
ENSMUSG00000044712	Slc38a6	1.39406	3.11781	0.000731676	1
ENSMUSG00000029516	Cit	0.460333	8.42318	0.00073469	1
ENSMUSG00000009995	Taz	0.79742	5.3092	0.000737695	1
ENSMUSG00000024948	Map4k2	1.16963	3.93128	0.000740313	1
ENSMUSG00000040721	Zfhx2	0.61867	5.97174	0.000756995	1
ENSMUSG00000001128	Cfp	1.87385	2.47917	0.000774885	1
ENSMUSG00000106864	Gtf3c2	0.760342	5.72859	0.000780391	1
ENSMUSG00000012296	Tjap1	1.53967	2.96112	0.000780391	1
ENSMUSG00000021263	Degs2	4.41353	1.16419	0.000842452	1
ENSMUSG00000034820	Cpsf7	0.843567	4.89589	0.000872151	1
ENSMUSG00000043909	Trp53bp1	0.527845	6.24084	0.000872151	1
ENSMUSG00000040690	Col16a1	1.4072	3.58009	0.000887691	1
ENSMUSG00000025241	Fyco1	0.694724	5.3455	0.000887691	1
ENSMUSG00000023868	Pde10a	0.764694	6.21336	0.000895075	1
ENSMUSG00000036281	Snapc4	1.30324	4.10804	0.000940537	1
ENSMUSG00000033373	Fntb	0.669823	4.6562	0.000940878	1
ENSMUSG00000041235	Chd7	0.60961	6.53572	0.000953034	1
ENSMUSG00000057894	Zfp329	0.665697	5.29061	0.000953034	1
ENSMUSG00000025576	Rbfox3	0.429094	9.29942	0.00101851	1
ENSMUSG00000030522	Mtmr10	1.14519	3.22297	0.00103159	1
ENSMUSG00000005267	Zfp287	1.15839	3.40721	0.00104753	1
ENSMUSG00000024589	Nedd4l	0.483284	7.3287	0.00106198	1
ENSMUSG00000030068	Gm20696	1.84964	2.98895	0.00106824	1
ENSMUSG00000003847	Nfat5	0.892018	5.00025	0.00109037	1
ENSMUSG00000026944	Abca2	0.643454	7.47949	0.00110384	1
ENSMUSG00000034472	Rasd2	0.71692	6.13162	0.00110545	1
ENSMUSG00000020599	Rgs9	0.828968	5.37174	0.00111553	1
ENSMUSG00000021134	Srsf5	0.721163	6.05179	0.00111553	1
ENSMUSG00000062785	Kcnc3	0.646852	7.7704	0.00116269	1
ENSMUSG00000024764	Naa40	1.47781	3.07995	0.00116443	1
ENSMUSG00000031065	Cdk16	0.621836	7.21083	0.0011733	1
ENSMUSG00000093661	Eif4e3	0.784563	5.24716	0.00117631	1
ENSMUSG00000063919	Srrm4	0.65383	5.32724	0.00119277	1
ENSMUSG00000006307	Kmt2b	1.00166	4.14809	0.00123609	1
ENSMUSG00000008206	Cers4	0.539433	6.60989	0.00125134	1
ENSMUSG00000074264	Amy1	1.5066	2.87502	0.00127466	1
ENSMUSG00000026837	Col5a1	1.93558	2.64949	0.00127466	1
ENSMUSG00000025145	Lrrc45	1.43859	4.22702	0.00131104	1
ENSMUSG00000001248	Gramd1a	0.868404	5.07984	0.00131527	1
ENSMUSG00000087620	5330434G04Rik	0.730917	6.06456	0.00133853	1
ENSMUSG00000030583	Sipa1l3	0.947065	4.10125	0.00135419	1
ENSMUSG00000021413	Prpf4b	0.458728	7.77398	0.00139899	1
ENSMUSG00000095041	AC149090.1	1.82788	7.08655	0.00143611	1
ENSMUSG00000006127	Inpp5k	1.02946	4.38625	0.00143827	1
ENSMUSG00000034826	Nup54	1.81671	2.32212	0.00148127	1
ENSMUSG00000015968	Cacna1d	0.687561	6.13142	0.00148788	1
ENSMUSG00000038895	Zfp653	1.10331	3.4027	0.00149157	1
ENSMUSG00000011096	Akt1s1	1.48794	2.97591	0.00151602	1
ENSMUSG00000042810	Krba1	1.05734	3.71026	0.00151912	1
ENSMUSG00000041642	Kif21b	0.870336	4.98363	0.00153341	1
ENSMUSG00000050705	2310061I04Rik	0.610634	5.87783	0.00155666	1
ENSMUSG00000033526	Ppip5k1	0.780327	5.99784	0.00155674	1
ENSMUSG00000034799	Unc13a	0.596973	5.84128	0.00160134	1
ENSMUSG00000047976	Kcna1	0.478259	7.19343	0.00161177	1
ENSMUSG00000026890	Lhx6	1.56136	2.49743	0.00161521	1
ENSMUSG00000031626	Sorbs2	0.554146	6.64829	0.0016594	1
ENSMUSG00000022098	Bmp1	1.36561	4.51096	0.00168205	1
ENSMUSG00000035967	Ints6l	0.924535	3.80227	0.00172035	1
ENSMUSG00000022394	L3mbtl2	0.843042	4.74576	0.00177516	1
ENSMUSG00000021559	Dapk1	0.732813	5.78038	0.00178302	1
ENSMUSG00000029439	Sfswap	0.636283	6.58928	0.00183011	1
ENSMUSG00000000976	Heatr6	0.746758	4.5301	0.00185369	1
ENSMUSG00000021097	Clmn	0.501887	7.46521	0.00188303	1
ENSMUSG00000051730	Mettl5	0.981041	3.90288	0.00191085	1
ENSMUSG00000030272	Camk1	0.577488	6.50434	0.00191599	1
ENSMUSG00000034685	Fam171a2	0.507132	7.23602	0.00206191	1
ENSMUSG00000079481	Nhsl2	0.560498	5.92326	0.00211761	1
ENSMUSG00000093629	Prox2os	5.18707	0.994942	0.00213013	1
ENSMUSG00000100671	Gm28322	2.75627	1.43759	0.00214472	1
ENSMUSG00000026657	Frmd4a	0.629072	5.84969	0.00220627	1
ENSMUSG00000103983	Gm20045	1.317	3.44385	0.00222032	1
ENSMUSG00000027981	Rnpc3	0.65238	5.71336	0.00224832	1
ENSMUSG00000094958	3110021N24Rik	1.8319	2.17064	0.00227094	1
ENSMUSG00000002107	Celf2	0.386328	9.67488	0.00227147	1
ENSMUSG00000048537	Phldb1	0.732623	5.95269	0.00227865	1
ENSMUSG00000028434	Epb41l4b	0.680014	4.59775	0.00236675	1
ENSMUSG00000007029	Vars	0.911896	4.52209	0.00241017	1
ENSMUSG00000031883	Car7	0.94789	4.74672	0.00246824	1
ENSMUSG00000037851	Iars	0.754738	4.18781	0.00246824	1
ENSMUSG00000040472	Rabggta	1.08126	3.63059	0.00246824	1
ENSMUSG00000055436	Srsf11	0.518704	8.24003	0.00246824	1
ENSMUSG00000030374	Strn4	0.51841	6.07761	0.00246824	1
ENSMUSG00000034911	Ushbp1	2.7874	2.21236	0.00246824	1
ENSMUSG00000020099	Unc5b	0.844343	5.00473	0.00250477	1
ENSMUSG00000035954	Dock4	0.616582	6.01375	0.00250785	1
ENSMUSG00000030621	Me3	0.814406	4.97605	0.00256426	1
ENSMUSG00000052889	Prkcb	0.357058	9.54572	0.00256426	1
ENSMUSG00000026442	Nfasc	0.522016	8.12277	0.00257441	1
ENSMUSG00000062372	Otof	1.04475	4.30402	0.00269443	1
ENSMUSG00000099625	Gm29325	2.10637	1.55997	0.0027109	1
ENSMUSG00000055401	Fbxo6	0.87503	3.97477	0.00275289	1
ENSMUSG00000021182	Ccdc88c	0.78689	5.63772	0.00291641	1
ENSMUSG00000107023	Gm42715	1.10509	3.71306	0.00295885	1
ENSMUSG00000039637	Coro7	0.65586	4.8609	0.00310282	1
ENSMUSG00000051483	Cbr1	0.651663	6.10019	0.00310932	1
ENSMUSG00000032175	Tyk2	1.51752	2.67399	0.00310932	1
ENSMUSG00000018411	Mapt	0.378197	9.58751	0.00331204	1
ENSMUSG00000028163	Nfkb1	1.70389	2.79683	0.00339099	1
ENSMUSG00000079657	Rab26	0.886819	4.04993	0.00340233	1
ENSMUSG00000027522	Stx16	0.711749	5.49817	0.00345339	1
ENSMUSG00000028582	Cc2d1b	1.01	4.08129	0.00347915	1
ENSMUSG00000030166	Rad52	1.17327	3.6076	0.00348913	1
ENSMUSG00000039419	Cntnap2	0.537907	6.85565	0.00369352	1
ENSMUSG00000034807	Colgalt1	0.711543	5.04591	0.00373092	1
ENSMUSG00000037818	Abhd18	1.02271	4.32504	0.00374713	1
ENSMUSG00000053134	Supt7l	0.868312	4.03602	0.00379141	1
ENSMUSG00000001119	Col6a1	1.43152	3.22629	0.00379593	1
ENSMUSG00000023036	Pcdhgc4	1.65168	2.40294	0.00379593	1
ENSMUSG00000035640	Cbarp	0.563984	7.17413	0.00381402	1
ENSMUSG00000038181	Chpf2	0.897053	4.46374	0.00383245	1
ENSMUSG00000060985	Tdrd5	2.40862	1.44992	0.00384334	1
ENSMUSG00000086843	E030013I19Rik	4.2335	0.527891	0.00389739	1
ENSMUSG00000079652	Fam71f2	4.85057	0.517451	0.00391271	1
ENSMUSG00000053580	Tanc2	0.433067	7.07958	0.003923	1
ENSMUSG00000025427	Rnf165	0.42632	7.54137	0.004121	1
ENSMUSG00000021287	Xrcc3	1.7147	2.21056	0.00413525	1
ENSMUSG00000100213	Gm28151	1.20051	2.93151	0.00414949	1
ENSMUSG00000038773	Kdm3b	0.932149	4.13387	0.00417529	1
ENSMUSG00000094936	Rbm4	1.08778	3.24576	0.00419767	1
ENSMUSG00000056763	Cspp1	0.545502	6.01243	0.00441361	1
ENSMUSG00000033740	St18	0.559918	4.76494	0.00441361	1
ENSMUSG00000063576	Klhdc3	0.537351	5.76077	0.00454173	1
ENSMUSG00000019647	Sema6a	0.855479	5.95442	0.00454173	1
ENSMUSG00000020776	Fbf1	0.817247	4.79911	0.00457063	1
ENSMUSG00000036256	Igfbp7	1.07079	3.3262	0.00462874	1
ENSMUSG00000021458	2010111I01Rik	0.895581	3.77681	0.00462974	1
ENSMUSG00000029763	Exoc4	0.417935	6.53455	0.00471598	1
ENSMUSG00000033767	Tmem131l	1.43583	2.91238	0.00474591	1
ENSMUSG00000029546	Uncx	1.28759	2.99293	0.00477796	1
ENSMUSG00000090121	Abhd12b	2.13038	1.5745	0.00483731	1
ENSMUSG00000040276	Pacsin1	0.456051	8.25881	0.00483731	1
ENSMUSG00000102543	Pcdhgc5	1.55999	2.757	0.00483731	1
ENSMUSG00000022822	Abcc5	0.77405	6.1651	0.00497964	1
ENSMUSG00000003410	Elavl3	0.367225	8.72789	0.00497964	1
ENSMUSG00000034771	Tle2	1.58311	2.9922	0.00502334	1
ENSMUSG00000021910	Nisch	0.438845	7.41517	0.00502656	1
ENSMUSG00000052296	Ppp6r1	0.612551	6.40865	0.0050418	1
ENSMUSG00000027474	Ccm2l	2.99627	1.38828	0.0050418	1
ENSMUSG00000040268	Plekha1	0.577215	6.28925	0.00519491	1
ENSMUSG00000019564	Arid3a	1.20789	3.21754	0.0052071	1
ENSMUSG00000014763	Fam120b	0.711768	5.34785	0.00554811	1
ENSMUSG00000035245	Eogt	1.14418	3.22096	0.00557431	1
ENSMUSG00000034621	Gpatch8	0.537361	6.48675	0.00564068	1
ENSMUSG00000029022	Miip	1.69929	2.70837	0.00566227	1
ENSMUSG00000021226	Acot2	1.1038	4.54925	0.0057259	1
ENSMUSG00000041488	Stx3	0.985116	4.22003	0.00578643	1
ENSMUSG00000001632	Brpf1	0.73245	4.91101	0.00578752	1
ENSMUSG00000034269	Setd5	0.551079	6.73188	0.00583578	1
ENSMUSG00000023027	Atf1	1.11246	3.31253	0.00584616	1
ENSMUSG00000050334	C130071C03Rik	0.614106	5.37707	0.00585597	1
ENSMUSG00000018809	Smyd4	0.945358	3.60345	0.00591608	1
ENSMUSG00000028469	Npr2	0.915327	5.19022	0.00597882	1
ENSMUSG00000030276	Ttll3	1.11938	3.43388	0.00597882	1
ENSMUSG00000005533	Igf1r	0.461108	7.0299	0.00603702	1
ENSMUSG00000020850	Prpf8	0.693126	5.56025	0.00603702	1
ENSMUSG00000050211	Pla2g4e	1.96331	1.86598	0.00605969	1
ENSMUSG00000044562	Rasip1	1.11842	3.94682	0.00617375	1
ENSMUSG00000086228	Ubap1l	2.88444	0.662728	0.00624236	1
ENSMUSG00000060924	Csmd1	0.76741	4.73959	0.00645129	1
ENSMUSG00000074629	4930518I15Rik	2.07486	1.77153	0.00653482	1
ENSMUSG00000033006	Sox10	0.607155	5.73923	0.00653482	1
ENSMUSG00000022456	Sept3	0.356136	9.27512	0.00656026	1
ENSMUSG00000020175	Rab36	0.88026	4.23923	0.00667656	1
ENSMUSG00000078552	Dcdc2b	2.77581	1.51152	0.00684112	1
ENSMUSG00000028842	Ago3	0.541065	5.38121	0.00684142	1
ENSMUSG00000036403	Cep135	0.834072	3.99171	0.00689982	1
ENSMUSG00000029862	Clcn1	1.30345	2.57146	0.00690446	1
ENSMUSG00000031355	Arhgap6	1.15856	3.30791	0.00691026	1
ENSMUSG00000021962	Dcp1a	1.67792	2.21839	0.00694977	1
ENSMUSG00000034832	Tet3	0.844724	5.2027	0.00695925	1
ENSMUSG00000046854	Pip5kl1	1.91978	1.90265	0.00698503	1
ENSMUSG00000090799	Klhl33	0.934987	4.1366	0.00718934	1
ENSMUSG00000022194	Pabpn1	0.852701	5.25339	0.00718934	1
ENSMUSG00000000416	Cttnbp2	0.527044	6.99834	0.00719772	1
ENSMUSG00000045471	Hcrt	1.99948	3.87121	0.00719772	1
ENSMUSG00000031503	Col4a2	1.22904	3.68734	0.00721535	1
ENSMUSG00000031480	Thsd1	2.2696	1.66858	0.00726096	1
ENSMUSG00000032449	Slc25a36	0.586452	5.32818	0.00726422	1
ENSMUSG00000030279	C2cd5	0.635202	4.95646	0.00726778	1
ENSMUSG00000000901	Mmp11	3.144	1.11911	0.00726778	1
ENSMUSG00000041836	Ptpre	0.468111	5.75931	0.00733837	1
ENSMUSG00000004789	Dlst	0.507094	5.94736	0.00737268	1
ENSMUSG00000070891	Gm12689	1.94179	1.84276	0.00748673	1
ENSMUSG00000041112	Elmo1	0.709076	5.02746	0.00752185	1
ENSMUSG00000029823	Luc7l2	0.478737	7.74578	0.0076128	1
ENSMUSG00000021952	Xpo4	0.860136	3.65732	0.00763534	1
ENSMUSG00000056947	Mab21l1	1.7422	2.12288	0.00778828	1
ENSMUSG00000038292	Ccdc155	2.35811	1.46131	0.00779473	1
ENSMUSG00000037692	Ahdc1	0.587836	5.89784	0.0078258	1
ENSMUSG00000038473	Nos1ap	0.504671	7.35309	0.00791442	1
ENSMUSG00000004933	Matk	0.539853	5.54517	0.00791928	1
ENSMUSG00000032826	Ank2	0.313926	8.82462	0.00793593	1
ENSMUSG00000039176	Polg	0.666031	4.68616	0.00794925	1
ENSMUSG00000000489	Pdgfb	1.10824	3.04077	0.00803879	1
ENSMUSG00000039463	Slc9a8	0.725501	4.4385	0.00803879	1
ENSMUSG00000027318	Adam33	2.3457	1.51739	0.00826215	1
ENSMUSG00000003500	Impdh1	0.885323	4.45902	0.00829924	1
ENSMUSG00000079304	4933413G19Rik	4.25656	0.757214	0.00842238	1
ENSMUSG00000028621	Cyb5rl	1.45363	2.15699	0.0084734	1
ENSMUSG00000016386	Mpped2	0.547287	5.60126	0.00852937	1
ENSMUSG00000090399	Gm38399	4.35553	0.419945	0.00854874	1
ENSMUSG00000074340	Ovgp1	1.89961	2.42605	0.00855853	1
ENSMUSG00000028677	Rnf220	0.387929	7.33963	0.00855853	1
ENSMUSG00000019139	Isyna1	0.669184	5.78104	0.00860181	1
ENSMUSG00000089832	Shkbp1	1.37057	3.32316	0.00868869	1
ENSMUSG00000062960	Kdr	1.07297	3.77764	0.00872286	1
ENSMUSG00000102312	Pcdha3	3.62619	0.912736	0.00878549	1
ENSMUSG00000041815	Poldip3	0.495435	5.98291	0.00892248	1
ENSMUSG00000070000	Fcho1	0.679263	5.20618	0.00900388	1
ENSMUSG00000056211	R3hdm1	0.528266	7.75785	0.00903314	1
ENSMUSG00000018765	Fxr2	0.464655	6.76729	0.00905479	1
ENSMUSG00000022558	Mroh1	0.613242	4.92621	0.00905479	1
ENSMUSG00000042641	Rgsl1	2.95044	1.16336	0.00926185	1
ENSMUSG00000039860	Srrm3	0.474323	6.84571	0.00939819	1
ENSMUSG00000038271	Iffo1	0.834205	4.76357	0.00964069	1
ENSMUSG00000024006	Stk38	0.607364	5.5444	0.00965533	1
ENSMUSG00000035757	Selenoo	0.796741	4.34101	0.00972802	1
ENSMUSG00000110320	Gm31152	2.1035	1.80994	0.00973371	1
ENSMUSG00000031871	Cdh5	2.08181	1.9174	0.00993817	1
ENSMUSG00000037697	Ddhd1	0.404691	5.6636	0.00996665	1
ENSMUSG00000040459	Arglu1	0.405559	8.18805	0.010201	1
ENSMUSG00000022843	Clcn2	1.49389	2.0101	0.0104515	1
ENSMUSG00000015869	Prpsap1	0.613116	5.56473	0.0105585	1
ENSMUSG00000024235	Map3k8	3.77825	0.438368	0.0106089	1
ENSMUSG00000032968	Inha	0.997197	2.88467	0.0106921	1
ENSMUSG00000018537	Pcgf2	0.722981	4.61342	0.0106921	1
ENSMUSG00000029674	Limk1	0.583893	5.56407	0.0109642	1
ENSMUSG00000038886	Man2a2	0.470061	6.65796	0.0110187	1
ENSMUSG00000028556	Dock7	0.744911	4.79506	0.0111036	1
ENSMUSG00000025085	Ablim1	0.428551	6.75721	0.0113194	1
ENSMUSG00000029033	Acap3	0.620546	5.73813	0.0113348	1
ENSMUSG00000022565	Plec	0.541814	6.41952	0.0114172	1
ENSMUSG00000027086	Fastkd1	1.03176	3.52996	0.0115547	1
ENSMUSG00000030380	Mzf1	1.21762	3.1942	0.0115869	1
ENSMUSG00000038894	Irs2	0.5603	6.21525	0.0116013	1
ENSMUSG00000001082	Mfsd10	1.43587	2.67936	0.0116198	1
ENSMUSG00000047789	Slc38a9	0.718571	4.89796	0.0116198	1
ENSMUSG00000035545	Leng8	1.4024	3.37057	0.0122796	1
ENSMUSG00000026141	Col19a1	0.866136	3.73522	0.0123268	1
ENSMUSG00000053399	Adamts18	1.69836	2.61626	0.012338	1
ENSMUSG00000023764	Sfi1	1.24815	2.49044	0.0123387	1
ENSMUSG00000026349	Ccnt2	0.643991	5.96527	0.0123959	1
ENSMUSG00000040488	Ltbp4	1.04604	3.59805	0.0123959	1
ENSMUSG00000047793	Sned1	0.826716	3.68975	0.0124027	1
ENSMUSG00000010608	Rbm25	0.403962	8.6745	0.0124092	1
ENSMUSG00000060371	Caln1	0.307002	8.54977	0.0124292	1
ENSMUSG00000078816	Prkcg	0.686746	7.3967	0.0124292	1
ENSMUSG00000036661	Dennd3	3.75035	0.689385	0.012522	1
ENSMUSG00000026678	Rgs5	0.515268	5.67031	0.0125249	1
ENSMUSG00000027634	Ndrg3	0.414566	7.19433	0.0125364	1
ENSMUSG00000025138	Sirt7	0.859699	4.73794	0.0125364	1
ENSMUSG00000024130	Abca3	0.796066	4.49197	0.012658	1
ENSMUSG00000079487	Med12	0.856375	3.44354	0.012658	1
ENSMUSG00000041073	Nacad	0.689406	5.06687	0.012658	1
ENSMUSG00000028645	Slc2a1	0.761446	4.71657	0.012658	1
ENSMUSG00000028164	Manba	1.94734	1.90982	0.0127312	1
ENSMUSG00000023905	Tnfrsf12a	2.83694	0.751633	0.0127312	1
ENSMUSG00000030795	Fus	0.551001	9.9005	0.0129251	1
ENSMUSG00000043411	Usp48	0.457697	7.01053	0.0129251	1
ENSMUSG00000028687	Mutyh	2.37937	1.41502	0.0129307	1
ENSMUSG00000109179	Gm35339	2.12893	1.39356	0.012944	1
ENSMUSG00000030098	Grip2	0.9513	3.89907	0.012944	1
ENSMUSG00000024529	Lox	4.44733	0.466628	0.012944	1
ENSMUSG00000001761	Smo	2.02111	1.97703	0.012944	1
ENSMUSG00000039234	Sec24d	1.85629	1.86747	0.0129503	1
ENSMUSG00000062995	Ica1	0.537859	5.13546	0.0130742	1
ENSMUSG00000006276	Eps15l1	0.819489	4.08022	0.0131116	1
ENSMUSG00000027478	Dnmt3b	2.16713	0.762253	0.013178	1
ENSMUSG00000038605	Samd10	0.973018	3.72645	0.0132435	1
ENSMUSG00000056185	Snx32	0.825853	5.6037	0.0133098	1
ENSMUSG00000020674	Pxdn	1.30972	2.84584	0.0133237	1
ENSMUSG00000007030	Vwa7	2.20646	1.80926	0.0133237	1
ENSMUSG00000027677	Ttc14	0.455047	6.74572	0.0135152	1
ENSMUSG00000025407	Gli1	1.25562	2.61468	0.0135152	1
ENSMUSG00000025478	Dpysl4	0.781959	4.504	0.0135207	1
ENSMUSG00000056167	Cnot10	0.635942	4.97863	0.0135548	1
ENSMUSG00000091712	Sec14l5	1.30007	2.6042	0.0135548	1
ENSMUSG00000026959	Grin1	0.441922	7.94587	0.0135628	1
ENSMUSG00000030527	Crtc3	0.738689	4.68081	0.0136261	1
ENSMUSG00000025158	Rfng	0.641897	5.40446	0.0136261	1
ENSMUSG00000032586	Traip	0.930269	4.1627	0.0137078	1
ENSMUSG00000025532	Crcp	1.04141	3.83662	0.0137406	1
ENSMUSG00000040584	Abcb1a	0.847926	4.12446	0.0137499	1
ENSMUSG00000049336	Tenm2	0.400805	6.89821	0.0137547	1
ENSMUSG00000097877	Gm26703	3.8034	0.425324	0.0137841	1
ENSMUSG00000027799	Nbea	0.375399	8.56618	0.0138715	1
ENSMUSG00000045672	Col27a1	1.32304	3.11197	0.0139629	1
ENSMUSG00000044681	Cnpy1	0.971678	3.77804	0.0140675	1
ENSMUSG00000025188	Hps1	1.54995	2.78775	0.0141321	1
ENSMUSG00000020548	1700086D15Rik	2.40502	1.04401	0.0141631	1
ENSMUSG00000058706	0610030E20Rik	0.682463	4.68327	0.0141826	1
ENSMUSG00000024957	Kcnk4	1.42551	2.33215	0.0142608	1
ENSMUSG00000020263	Appl2	0.469307	5.46705	0.0144139	1
ENSMUSG00000105345	BC030343	2.16202	1.72848	0.0145373	1
ENSMUSG00000028906	Epb41	0.544155	6.22234	0.0145643	1
ENSMUSG00000109121	Gm44644	1.15677	2.88081	0.0145643	1
ENSMUSG00000037300	Ttc13	0.686468	5.0301	0.0145757	1
ENSMUSG00000030400	Ercc2	0.761221	4.20253	0.0146353	1
ENSMUSG00000030330	Ing4	0.596142	4.99766	0.0146573	1
ENSMUSG00000028456	Unc13b	0.690898	4.37769	0.0146622	1
ENSMUSG00000025409	Mbd6	1.03532	3.8717	0.0148238	1
ENSMUSG00000001249	Hpn	3.67049	0.442682	0.0149677	1
ENSMUSG00000006676	Usp19	0.632249	4.99704	0.0149677	1
ENSMUSG00000021215	Net1	1.07203	2.59435	0.0149677	1
ENSMUSG00000044199	S1pr4	4.41979	0.387247	0.0149677	1
ENSMUSG00000036948	BC037034	0.565467	5.61923	0.0149795	1
ENSMUSG00000030681	Mvp	1.20469	3.12851	0.0149795	1
ENSMUSG00000001034	Mapk7	0.99894	3.18813	0.0150085	1
ENSMUSG00000032295	Man2c1	0.863683	3.98131	0.0150503	1
ENSMUSG00000047085	Lrrc4b	0.464633	6.38268	0.0150936	1
ENSMUSG00000097146	Gm4211	4.76855	0.575487	0.015317	1
ENSMUSG00000042500	Ago4	1.36669	3.09616	0.0153611	1
ENSMUSG00000047098	Rnf31	0.738693	3.58366	0.0153698	1
ENSMUSG00000075602	Ly6a	1.06493	3.71006	0.0154518	1
ENSMUSG00000040856	Dlk1	1.19433	4.74708	0.0154759	1
ENSMUSG00000003299	Mrpl4	0.645022	5.15758	0.0155758	1
ENSMUSG00000061353	Cxcl12	0.867583	4.47952	0.0156264	1
ENSMUSG00000020604	Arsg	1.25662	2.74967	0.0156933	1
ENSMUSG00000032338	Hcn4	1.46198	2.88511	0.0157773	1
ENSMUSG00000000120	Ngfr	1.57802	2.57485	0.0158242	1
ENSMUSG00000031523	Dlc1	0.536681	6.05025	0.0158561	1
ENSMUSG00000070462	Tlnrd1	0.627038	4.63469	0.0158561	1
ENSMUSG00000030313	Dennd5b	0.410431	6.24473	0.0159014	1
ENSMUSG00000042594	Sh2b3	1.0135	2.908	0.0159464	1
ENSMUSG00000004996	Mri1	1.07882	2.73909	0.0159555	1
ENSMUSG00000036391	Sec24a	1.02909	3.71735	0.0159555	1
ENSMUSG00000041354	Rgl2	0.859823	3.65594	0.0159823	1
ENSMUSG00000001415	Smg5	0.659619	4.44894	0.0159823	1
ENSMUSG00000059851	Kmt5c	1.40916	2.42759	0.0160812	1
ENSMUSG00000037674	Rfx7	0.956965	4.53552	0.0160812	1
ENSMUSG00000073478	D730003I15Rik	0.864877	3.16922	0.0161066	1
ENSMUSG00000113427	AC163040.2	2.672	1.08246	0.0162367	1
ENSMUSG00000020431	Adcy1	0.364333	8.13506	0.0163267	1
ENSMUSG00000055024	Ep300	0.516915	5.8337	0.0166162	1
ENSMUSG00000036760	Kcnk9	0.46398	6.55584	0.0166162	1
ENSMUSG00000006675	P4htm	0.49612	5.7511	0.0166228	1
ENSMUSG00000024743	Syt7	0.354966	9.16733	0.0166228	1
ENSMUSG00000002265	Peg3	0.426299	8.48942	0.0166651	1
ENSMUSG00000022094	Slc39a14	1.51741	2.42979	0.0167584	1
ENSMUSG00000020096	Tbata	1.65693	1.94491	0.0168163	1
ENSMUSG00000036555	Iqce	0.823994	4.60333	0.0168712	1
ENSMUSG00000022708	Zbtb20	0.337677	8.79553	0.0168862	1
ENSMUSG00000022540	Rogdi	0.601741	6.07092	0.0169119	1
ENSMUSG00000032480	Dhx30	0.500172	5.87082	0.0169503	1
ENSMUSG00000008435	Rdh13	0.871169	3.55987	0.0169503	1
ENSMUSG00000032212	Sltm	0.310703	7.76827	0.0169503	1
ENSMUSG00000052373	Mpp3	0.466693	6.12065	0.016982	1
ENSMUSG00000040280	Ndufa4l2	2.12983	1.03485	0.016982	1
ENSMUSG00000020032	Nuak1	0.351189	6.70922	0.0171096	1
ENSMUSG00000041757	Plekha6	0.576653	5.29823	0.0171156	1
ENSMUSG00000097743	Gm16973	1.28413	2.70801	0.017128	1
ENSMUSG00000020441	2310033P09Rik	0.475841	5.28818	0.0172043	1
ENSMUSG00000032841	Prr5l	0.574406	4.75807	0.0172043	1
ENSMUSG00000017264	Exosc10	0.558376	5.04712	0.0172244	1
ENSMUSG00000079055	Slc8a3	0.715121	4.40985	0.0172244	1
ENSMUSG00000004934	Pias4	0.791171	4.14351	0.0172356	1
ENSMUSG00000040054	Baz2a	0.498247	6.06488	0.0172459	1
ENSMUSG00000029344	Tpst2	0.761685	3.90002	0.0172977	1
ENSMUSG00000068036	Afdn	0.385325	6.49085	0.017645	1
ENSMUSG00000024268	Celf4	0.285377	10.0003	0.017645	1
ENSMUSG00000004865	Srpk1	0.365176	6.23193	0.017653	1
ENSMUSG00000041445	Mmrn2	1.85726	2.43717	0.017653	1
ENSMUSG00000003378	Grik5	0.765085	5.11973	0.0177034	1
ENSMUSG00000039304	Tnfsf10	3.94674	0.620691	0.0177034	1
ENSMUSG00000025475	Adgra1	0.444406	6.04077	0.0177923	1
ENSMUSG00000092397	C130080G10Rik	3.45862	0.396978	0.0177923	1
ENSMUSG00000046280	She	2.01756	1.99143	0.0178051	1
ENSMUSG00000003575	Crtc1	0.527057	5.99174	0.0179349	1
ENSMUSG00000038126	Mphosph9	0.668729	4.78401	0.018008	1
ENSMUSG00000028634	Hivep3	0.425438	6.61148	0.0180326	1
ENSMUSG00000029068	Ccnl2	0.691499	5.59824	0.0183488	1
ENSMUSG00000038034	Igsf8	0.379261	7.41011	0.0184149	1
ENSMUSG00000087177	E130307A14Rik	0.761024	4.30722	0.0184439	1
ENSMUSG00000084915	C230037L18Rik	1.0408	3.01382	0.0184895	1
ENSMUSG00000047415	Gpr68	0.892919	3.1486	0.0184895	1
ENSMUSG00000064262	Gimap8	3.65412	0.363961	0.0186683	1
ENSMUSG00000049281	Scn3b	0.522805	5.32936	0.0186874	1
ENSMUSG00000027568	Ntsr1	1.68224	1.95712	0.0186983	1
ENSMUSG00000057230	Aak1	0.462178	6.94523	0.0188299	1
ENSMUSG00000041096	Tspyl2	0.590667	5.1901	0.0188796	1
ENSMUSG00000022206	Npr3	1.08155	3.12478	0.0190729	1
ENSMUSG00000026199	Ankzf1	0.98367	3.73405	0.0191811	1
ENSMUSG00000033249	Hsf4	1.48703	2.13287	0.0191896	1
ENSMUSG00000051586	Mical3	0.699069	5.8148	0.0191896	1
ENSMUSG00000063430	Wscd2	0.642095	5.91996	0.0192549	1
ENSMUSG00000036989	Trim3	0.639105	4.89823	0.0192573	1
ENSMUSG00000001844	Zdhhc4	0.605802	5.19261	0.0192878	1
ENSMUSG00000047907	Tshz2	0.378929	6.68379	0.0192992	1
ENSMUSG00000041313	Slc7a1	0.628299	4.89592	0.0193051	1
ENSMUSG00000029004	Kmt2e	0.322353	8.38671	0.0193277	1
ENSMUSG00000033762	Recql4	3.69195	0.937203	0.0193549	1
ENSMUSG00000037355	Uvssa	0.678504	4.59065	0.0193549	1
ENSMUSG00000040563	Plppr2	0.597961	5.54119	0.0193733	1
ENSMUSG00000042851	Zc3h6	0.637544	5.19655	0.0195305	1
ENSMUSG00000027509	Rae1	0.469218	5.36432	0.0195535	1
ENSMUSG00000023052	Npff	3.61516	0.487301	0.0197068	1
ENSMUSG00000068566	Myadm	0.533842	4.45217	0.0198692	1
ENSMUSG00000002210	Smg9	0.924844	4.5022	0.0199709	1
ENSMUSG00000054909	Wbscr25	4.26448	0.439261	0.0199709	1
ENSMUSG00000000600	Krit1	0.54687	5.50289	0.0199922	1
ENSMUSG00000030032	Wdr54	0.933449	3.77089	0.0201162	1
ENSMUSG00000027297	Ltk	1.62439	2.42077	0.0201568	1
ENSMUSG00000000711	Rab5b	0.607015	5.06882	0.0201568	1
ENSMUSG00000003813	Rad23a	0.624722	4.61049	0.0201568	1
ENSMUSG00000035314	Gdpd5	0.865407	4.10342	0.0202327	1
ENSMUSG00000028809	Srrm1	0.357694	8.62595	0.0202522	1
ENSMUSG00000022364	Tbc1d31	1.53998	2.43516	0.020296	1
ENSMUSG00000040860	Crocc	1.00128	4.07719	0.0203342	1
ENSMUSG00000031833	Mast3	0.518545	5.82269	0.0204109	1
ENSMUSG00000028758	Kif17	0.998798	3.25672	0.0204739	1
ENSMUSG00000097422	Gm26521	4.6902	0.978505	0.0205662	1
ENSMUSG00000044317	Gpr4	1.63183	2.44745	0.0205662	1
ENSMUSG00000043923	Ccdc84	0.973255	3.44	0.0206213	1
ENSMUSG00000032594	Ip6k1	0.372795	7.19721	0.0206213	1
ENSMUSG00000045098	Kmt5b	0.638129	5.26397	0.0206213	1
ENSMUSG00000037681	Esyt3	3.90665	0.413059	0.0206765	1
ENSMUSG00000026806	Ddx31	1.29698	2.13305	0.0206923	1
ENSMUSG00000030084	Plxna1	0.747295	4.38308	0.020973	1
ENSMUSG00000034570	Inpp5j	0.550742	5.28638	0.0209739	1
ENSMUSG00000038604	Ripor1	0.46239	5.80729	0.0209752	1
ENSMUSG00000018830	Myh11	1.9473	1.4983	0.021088	1
ENSMUSG00000038695	Josd2	0.571771	5.53966	0.0210977	1
ENSMUSG00000039630	Hnrnpu	0.351831	7.86874	0.0213224	1
ENSMUSG00000006362	Cbfa2t3	0.489966	5.80482	0.0214557	1
ENSMUSG00000031740	Mmp2	1.94775	1.16366	0.0214585	1
ENSMUSG00000050234	Gja4	2.31627	1.48716	0.0214799	1
ENSMUSG00000045039	Megf8	0.512416	5.55923	0.0216468	1
ENSMUSG00000052026	Slc6a7	0.762648	5.35102	0.02167	1
ENSMUSG00000055407	Map6	0.540861	6.6418	0.0217308	1
ENSMUSG00000034930	Rtkn	0.718164	4.86378	0.0219542	1
ENSMUSG00000036931	Nfkbid	2.96646	0.952972	0.0220313	1
ENSMUSG00000027829	Ccnl1	0.4712	6.3506	0.0221072	1
ENSMUSG00000096768	Erdr1	1.12906	4.24479	0.0221607	1
ENSMUSG00000022946	Dopey2	0.734829	4.82354	0.0224144	1
ENSMUSG00000037795	N4bp2	0.834052	3.67427	0.0224917	1
ENSMUSG00000039623	Ap5z1	0.870365	3.53996	0.0226763	1
ENSMUSG00000024045	Akap8	0.719452	5.06841	0.0227107	1
ENSMUSG00000031502	Col4a1	0.706999	4.2161	0.0227786	1
ENSMUSG00000034290	Nek9	0.537897	4.9887	0.0228194	1
ENSMUSG00000023968	Crip3	2.73419	0.58145	0.0229591	1
ENSMUSG00000026017	Carf	0.800968	4.40492	0.0231363	1
ENSMUSG00000091144	Phf11c	4.01602	0.398223	0.0233883	1
ENSMUSG00000068263	Efcc1	1.27772	3.14146	0.0234758	1
ENSMUSG00000047502	Mroh7	3.67186	0.446919	0.0237815	1
ENSMUSG00000041650	Pcca	0.757819	4.08527	0.0237815	1
ENSMUSG00000103793	Pcdhga6	1.10241	3.0532	0.0237978	1
ENSMUSG00000038685	Rtel1	1.30452	2.47527	0.0243143	1
ENSMUSG00000073436	Eme2	1.26298	2.02837	0.0245473	1
ENSMUSG00000020828	Pld2	1.20686	2.95753	0.0246642	1
ENSMUSG00000041638	Gcn1l1	0.621547	4.68901	0.0247717	1
ENSMUSG00000023084	Lrrc71	3.87385	0.807091	0.0247755	1
ENSMUSG00000099481	Xndc1	0.962864	2.9786	0.0248082	1
ENSMUSG00000033703	Fuk	1.15775	3.52726	0.0248412	1
ENSMUSG00000001855	Nup214	0.664316	4.75245	0.0249428	1
ENSMUSG00000030231	Plekha5	0.506788	5.70842	0.0250865	1
ENSMUSG00000004633	Chn2	0.479849	6.67292	0.0252856	1
ENSMUSG00000022861	Dgkg	0.423278	6.73312	0.0253033	1
ENSMUSG00000072812	Ahnak2	1.10571	3.79809	0.025369	1
ENSMUSG00000034247	Plekhm1	0.803386	3.56669	0.025369	1
ENSMUSG00000022994	Adcy6	1.09892	2.95775	0.0255756	1
ENSMUSG00000018698	Lhx1	0.713736	4.80669	0.0255973	1
ENSMUSG00000030956	Fam53b	0.500401	5.22271	0.0256552	1
ENSMUSG00000071657	Bscl2	0.504446	6.50826	0.0259409	1
ENSMUSG00000029009	Mthfr	1.34793	2.60578	0.0259947	1
ENSMUSG00000031134	Rbmx	0.526912	4.54087	0.0259947	1
ENSMUSG00000040123	Zmym5	0.467586	5.72755	0.0259947	1
ENSMUSG00000037750	Fam222b	0.516736	5.58758	0.0262391	1
ENSMUSG00000022587	Ly6e	0.607056	6.95663	0.0262473	1
ENSMUSG00000025537	Phkg1	0.968296	3.82801	0.0263437	1
ENSMUSG00000071103	1700029J07Rik	1.26425	2.7731	0.0264288	1
ENSMUSG00000028467	Gba2	0.712175	4.44892	0.0264288	1
ENSMUSG00000032621	Srek1	0.380655	7.03546	0.0265027	1
ENSMUSG00000049488	Tmem67	1.36026	2.5435	0.0265122	1
ENSMUSG00000039263	Npepl1	1.26258	2.71036	0.0265275	1
ENSMUSG00000038914	Dido1	0.57381	5.42543	0.0267019	1
ENSMUSG00000097392	D930016D06Rik	0.712058	4.69115	0.0267114	1
ENSMUSG00000039989	Cbx4	0.47394	5.54549	0.0268142	1
ENSMUSG00000026816	Gtf3c5	1.15698	2.58113	0.0268251	1
ENSMUSG00000028328	Tmod1	0.48701	5.00365	0.0268251	1
ENSMUSG00000039568	Ubald1	0.355881	6.41417	0.0268251	1
ENSMUSG00000040943	Tet2	0.649051	4.59235	0.0268271	1
ENSMUSG00000026933	Camsap1	0.413288	6.89635	0.0269133	1
ENSMUSG00000000085	Scmh1	0.610651	5.54742	0.0273246	1
ENSMUSG00000030720	Cln3	0.902151	3.67331	0.0273673	1
ENSMUSG00000053754	Chd8	0.403087	7.02717	0.0278219	1
ENSMUSG00000061950	Ppp4r1	0.912744	3.13051	0.0280046	1
ENSMUSG00000010057	Nprl2	0.661909	4.70477	0.0280075	1
ENSMUSG00000097277	2900076A07Rik	1.60233	1.84219	0.0280193	1
ENSMUSG00000038119	Cdon	1.30531	2.44914	0.0280193	1
ENSMUSG00000030319	Cand2	1.43096	2.10017	0.0280563	1
ENSMUSG00000001435	Col18a1	0.784322	3.36313	0.0281405	1
ENSMUSG00000055670	Zzef1	0.582146	5.48129	0.0284978	1
ENSMUSG00000069633	Pex11g	3.57436	0.66543	0.0285495	1
ENSMUSG00000034730	Adgrb1	0.556081	6.3679	0.0285528	1
ENSMUSG00000026519	Tmem63a	0.541878	6.31858	0.0285528	1
ENSMUSG00000034912	Mdga2	0.464218	5.55357	0.0285975	1
ENSMUSG00000008438	Adam21	4.32852	0.266948	0.0286594	1
ENSMUSG00000112054	CT030030.1	3.99125	0.588952	0.0287468	1
ENSMUSG00000078485	Plekhn1	0.813558	4.54943	0.0287468	1
ENSMUSG00000024787	Snx15	1.08904	2.97808	0.0287468	1
ENSMUSG00000037649	H2-DMa	1.2009	3.11826	0.028931	1
ENSMUSG00000022779	Top3b	0.532464	4.49569	0.0289575	1
ENSMUSG00000035067	Xkr6	0.937213	3.91602	0.0289868	1
ENSMUSG00000062563	Cys1	2.33838	1.41392	0.0290156	1
ENSMUSG00000047507	Baiap3	1.06946	4.13764	0.0290401	1
ENSMUSG00000033540	Idua	1.00896	2.78674	0.0290638	1
ENSMUSG00000037593	BC030499	1.3983	3.17585	0.0293111	1
ENSMUSG00000059772	Slx1b	0.813597	3.55574	0.0295104	1
ENSMUSG00000100975	Gm28875	1.64224	1.79601	0.0298999	1
ENSMUSG00000030757	Zkscan2	1.12545	3.1786	0.0299056	1
ENSMUSG00000029001	Fbxo44	0.729937	5.6632	0.0301893	1
ENSMUSG00000020220	Vps13d	0.554525	5.25273	0.0301994	1
ENSMUSG00000029166	Mapre3	0.568572	6.92184	0.0302661	1
ENSMUSG00000041415	Dicer1	0.472786	5.74323	0.0303661	1
ENSMUSG00000038056	Kmt2c	0.379721	6.97053	0.030442	1
ENSMUSG00000021814	Anxa7	0.564589	4.43283	0.0308424	1
ENSMUSG00000042757	Tmem108	0.735442	4.64885	0.0311749	1
ENSMUSG00000054199	Gon4l	0.521466	5.77517	0.0313631	1
ENSMUSG00000040761	Spen	0.444916	6.84771	0.0313631	1
ENSMUSG00000026247	Ecel1	0.924162	3.81168	0.0316892	1
ENSMUSG00000021068	Nin	0.616222	4.51234	0.0316892	1
ENSMUSG00000006586	Runx1t1	0.330382	6.56143	0.0318429	1
ENSMUSG00000038884	A230050P20Rik	0.558705	4.55947	0.0318642	1
ENSMUSG00000059602	Syn3	1.21514	2.50032	0.0318748	1
ENSMUSG00000037224	Zfyve28	0.761646	4.11314	0.0318791	1
ENSMUSG00000040722	Scamp5	0.35258	7.423	0.031953	1
ENSMUSG00000002910	Arrdc2	2.24955	1.42326	0.0320052	1
ENSMUSG00000039307	Hexdc	1.13414	3.76772	0.0320052	1
ENSMUSG00000023348	Trip6	0.826421	3.19604	0.032027	1
ENSMUSG00000032193	Ldlr	0.541824	5.29672	0.0322415	1
ENSMUSG00000019863	Qrsl1	0.822728	3.90264	0.0322415	1
ENSMUSG00000020802	Ube2o	0.416897	6.10264	0.0322415	1
ENSMUSG00000009207	Lnpk	0.513749	5.01257	0.0323169	1
ENSMUSG00000051790	Nlgn2	0.449918	6.44311	0.0323524	1
ENSMUSG00000026812	Tsc1	0.393296	5.76071	0.032381	1
ENSMUSG00000028041	Adam15	0.62552	6.22589	0.0324438	1
ENSMUSG00000036591	Arhgap21	0.338147	6.78368	0.0326578	1
ENSMUSG00000029095	Ablim2	0.415329	6.45133	0.0327726	1
ENSMUSG00000097643	A130051J06Rik	4.03177	0.256135	0.032804	1
ENSMUSG00000036057	Ptpn23	0.607832	3.93245	0.032804	1
ENSMUSG00000020456	Ogdh	0.371443	7.02345	0.0328101	1
ENSMUSG00000059456	Ptk2b	0.441049	7.82027	0.0329673	1
ENSMUSG00000029712	Actl6b	0.419026	6.33031	0.033188	1
ENSMUSG00000001946	Esam	0.797401	3.51322	0.033188	1
ENSMUSG00000047986	Palm3	1.73179	1.89327	0.033188	1
ENSMUSG00000030116	Mfap5	3.47648	0.728905	0.0332633	1
ENSMUSG00000037344	Slc12a9	0.66755	4.68092	0.0333183	1
ENSMUSG00000014837	4931428F04Rik	0.766017	4.09965	0.0334037	1
ENSMUSG00000044906	4930503L19Rik	1.19828	3.29224	0.0335247	1
ENSMUSG00000003119	Cdk12	0.430434	5.71441	0.0335273	1
ENSMUSG00000009216	Fam163b	0.365344	6.765	0.0335273	1
ENSMUSG00000030731	Syt3	0.719331	5.22399	0.0336293	1
ENSMUSG00000030811	Fbxl19	0.541726	5.08786	0.0339535	1
ENSMUSG00000051965	Nanos2	3.70767	0.48926	0.0339815	1
ENSMUSG00000031967	Afg3l1	0.498704	5.35979	0.0341108	1
ENSMUSG00000022621	Rabl2	0.781082	3.83048	0.0341108	1
ENSMUSG00000020455	Trim11	0.725046	4.16265	0.0341108	1
ENSMUSG00000053291	Rab4b	0.676403	4.52578	0.034281	1
ENSMUSG00000030329	Pianp	0.522569	6.57108	0.0343148	1
ENSMUSG00000030257	Srgap3	0.366901	8.20228	0.0343148	1
ENSMUSG00000024781	Lipa	0.990221	4.05204	0.0347096	1
ENSMUSG00000092090	Gm3294	1.5188	2.477	0.0349797	1
ENSMUSG00000097748	Gm26533	3.33415	0.686807	0.0351884	1
ENSMUSG00000036046	5031439G07Rik	0.429181	6.42	0.0351964	1
ENSMUSG00000001247	Lsr	1.35021	2.68755	0.0353437	1
ENSMUSG00000001029	Icam2	1.89126	1.37451	0.0353593	1
ENSMUSG00000030275	Etnk1	0.381297	6.898	0.0355223	1
ENSMUSG00000023088	Abcc1	0.807034	3.33774	0.0358591	1
ENSMUSG00000021733	Slc4a7	0.512872	5.24422	0.0359618	1
ENSMUSG00000037703	Lzts3	0.705191	4.63952	0.0362233	1
ENSMUSG00000000805	Car4	0.71866	4.92507	0.0363963	1
ENSMUSG00000052544	St6galnac3	1.10539	2.73097	0.0364668	1
ENSMUSG00000002221	Paxip1	0.870948	3.56071	0.0367856	1
ENSMUSG00000004891	Nes	1.05072	2.39004	0.0370505	1
ENSMUSG00000020121	Srgap1	0.43418	6.05249	0.0371449	1
ENSMUSG00000113960	AC173210.4	1.62176	1.76554	0.0373029	1
ENSMUSG00000033618	Map3k13	0.471348	4.89878	0.0375807	1
ENSMUSG00000024560	Cxxc1	0.579757	4.64815	0.0376957	1
ENSMUSG00000055932	Fto	0.400932	6.8339	0.0378696	1
ENSMUSG00000037989	Wnk2	0.4962	5.3796	0.03797	1
ENSMUSG00000056228	Cars2	0.70996	3.91136	0.0380535	1
ENSMUSG00000025019	Lcor	0.630625	5.01918	0.038071	1
ENSMUSG00000036155	Mgat5	0.42972	5.8269	0.038071	1
ENSMUSG00000097079	Gm26604	1.89052	1.35078	0.0380991	1
ENSMUSG00000024014	Pim1	0.949209	3.10477	0.0382192	1
ENSMUSG00000016933	Plcg1	0.461603	5.80739	0.0382192	1
ENSMUSG00000033439	Trmt13	0.878977	3.94348	0.0384356	1
ENSMUSG00000038415	Foxq1	1.31435	2.69548	0.0389236	1
ENSMUSG00000048330	Ric3	0.425182	5.64951	0.0392554	1
ENSMUSG00000079061	Gm11042	1.79327	1.85091	0.0393121	1
ENSMUSG00000022771	Ppil2	0.55924	4.98581	0.0393121	1
ENSMUSG00000044471	Lncpint	0.938142	3.45203	0.0394218	1
ENSMUSG00000019320	Noxo1	2.99702	1.13449	0.0394218	1
ENSMUSG00000071054	Safb	0.381047	6.09845	0.0396493	1
ENSMUSG00000074818	Pdzd7	3.97679	0.529439	0.0398041	1
ENSMUSG00000059981	Taok2	0.333813	6.62378	0.04005	1
ENSMUSG00000068876	Cgn	1.62535	2.22172	0.0401155	1
ENSMUSG00000026211	Obsl1	1.10434	2.75862	0.0401583	1
ENSMUSG00000026927	Sdccag3	0.694147	4.5172	0.0402488	1
ENSMUSG00000034342	Cbl	0.430186	6.28824	0.0402648	1
ENSMUSG00000031990	Jam3	0.640011	4.64759	0.0404736	1
ENSMUSG00000001062	Vps9d1	0.565891	4.67691	0.0404863	1
ENSMUSG00000098183	Gm27010	1.38744	2.19922	0.0405022	1
ENSMUSG00000027655	Dhx35	1.08421	2.65652	0.0405832	1
ENSMUSG00000104727	Gm42500	2.25579	1.12168	0.0405975	1
ENSMUSG00000040133	Gpr176	1.55365	1.77757	0.0408571	1
ENSMUSG00000110206	Flt3l	1.98022	1.75267	0.0409031	1
ENSMUSG00000025875	Tspan17	0.537987	4.99939	0.0409031	1
ENSMUSG00000012443	Kif11	2.4689	0.752912	0.0409696	1
ENSMUSG00000028059	Arhgef2	0.401614	6.06854	0.0409844	1
ENSMUSG00000020658	Efr3b	0.437002	5.93135	0.0409844	1
ENSMUSG00000026705	Klhl20	0.751389	3.7421	0.0409844	1
ENSMUSG00000031393	Mecp2	0.33622	6.80293	0.0409982	1
ENSMUSG00000022054	Nefm	0.491157	8.90175	0.0410015	1
ENSMUSG00000004110	Cacna1e	0.45439	7.40098	0.0412495	1
ENSMUSG00000008200	Fnbp4	0.491157	5.31449	0.0413	1
ENSMUSG00000021196	Pfkp	0.354663	7.34647	0.041411	1
ENSMUSG00000098051	Gm27032	1.09941	2.85085	0.0415554	1
ENSMUSG00000030376	Slc8a2	0.38656	7.49753	0.0415599	1
ENSMUSG00000008658	Rbfox1	0.244164	8.77164	0.0416318	1
ENSMUSG00000030655	Smg1	0.549892	6.02947	0.0419865	1
ENSMUSG00000013033	Adgrl1	0.289993	9.54542	0.0420361	1
ENSMUSG00000004846	Plod3	0.609712	4.25925	0.0421964	1
ENSMUSG00000036528	Ppfibp2	0.720409	4.03476	0.0422024	1
ENSMUSG00000029029	Wrap73	0.700486	4.25708	0.0422024	1
ENSMUSG00000032096	Arcn1	0.662364	4.64135	0.0423538	1
ENSMUSG00000015937	H2afy	0.348212	6.85803	0.0423649	1
ENSMUSG00000003033	Ap1m1	0.61754	5.1285	0.0423778	1
ENSMUSG00000036097	Slf2	0.428452	5.32869	0.0424434	1
ENSMUSG00000061751	Kalrn	0.350972	8.24272	0.0425162	1
ENSMUSG00000079020	Slc45a4	0.52638	5.17361	0.0428968	1
ENSMUSG00000026972	Arrdc1	1.17982	2.58843	0.04291	1
ENSMUSG00000027332	Ivd	0.416421	5.37809	0.0429758	1
ENSMUSG00000036957	Lrfn3	1.12044	2.64037	0.0429758	1
ENSMUSG00000070425	Xntrpc	3.77391	0.631754	0.0429758	1
ENSMUSG00000067818	Myl9	1.09974	3.45834	0.0430187	1
ENSMUSG00000003644	Rps6ka1	0.78593	3.98367	0.0430187	1
ENSMUSG00000004561	Mettl17	1.26584	2.95087	0.0432388	1
ENSMUSG00000029647	Pan3	0.613078	5.66759	0.0434415	1
ENSMUSG00000005501	Usp40	0.707178	4.83448	0.043523	1
ENSMUSG00000030321	Efcab12	1.32756	2.43697	0.0435238	1
ENSMUSG00000037533	Rapgef6	0.462854	5.9918	0.0436379	1
ENSMUSG00000029592	Usp30	0.637023	4.38369	0.0436958	1
ENSMUSG00000018042	Cyb5r3	0.416092	5.73058	0.0437258	1
ENSMUSG00000032946	Rasgrp2	0.533135	5.86484	0.0438436	1
ENSMUSG00000101599	Gm20342	0.874153	3.63817	0.0441667	1
ENSMUSG00000035783	Acta2	1.3419	2.09642	0.0446067	1
ENSMUSG00000097393	D030068K23Rik	2.85688	1.18983	0.0446067	1
ENSMUSG00000059474	Mbtd1	0.447409	5.72829	0.0446067	1
ENSMUSG00000031835	Mbtps1	0.410983	5.99356	0.0446067	1
ENSMUSG00000018974	Sart3	0.632925	5.05057	0.0446811	1
ENSMUSG00000019792	Trmt11	0.796409	3.44137	0.0450608	1
ENSMUSG00000020717	Pecam1	1.38868	2.96833	0.0450658	1
ENSMUSG00000021342	Prl	4.60897	0.243467	0.0452489	1
ENSMUSG00000004565	Pnpla6	0.653366	4.84795	0.045486	1
ENSMUSG00000021071	Trim9	0.444759	6.92169	0.0455296	1
ENSMUSG00000022515	Anks3	0.824938	4.581	0.0458595	1
ENSMUSG00000050954	Zfp169	1.09624	2.41924	0.0458595	1
ENSMUSG00000066392	Nrxn3	0.24214	9.17608	0.0459016	1
ENSMUSG00000041625	Ggact	0.640084	4.96822	0.0461074	1
ENSMUSG00000035206	Sppl2b	0.647007	4.4061	0.0461275	1
ENSMUSG00000087408	Cers1	1.48288	1.47591	0.0462593	1
ENSMUSG00000017421	Zfp207	0.49982	6.1593	0.0463266	1
ENSMUSG00000036026	Tmem63b	0.48094	5.52052	0.0464026	1
ENSMUSG00000029086	Prom1	0.899214	3.74738	0.0464144	1
ENSMUSG00000048078	Tenm4	0.323748	7.17529	0.0465424	1
ENSMUSG00000005142	Man2b1	0.640615	4.86486	0.0465798	1
ENSMUSG00000061601	Pclo	0.321546	8.84939	0.0467666	1
ENSMUSG00000061702	Tmem91	0.584412	5.01624	0.0472379	1
ENSMUSG00000002771	Grin2d	0.950416	3.83841	0.0473004	1
ENSMUSG00000084950	Gm5577	1.86213	1.28695	0.0473908	1
ENSMUSG00000028078	Dclk2	0.520084	5.0911	0.0476315	1
ENSMUSG00000024851	Pitpnm1	0.520023	6.00123	0.0476609	1
ENSMUSG00000003184	Irf3	0.760722	4.2182	0.0477919	1
ENSMUSG00000030209	Grin2b	0.400221	8.95521	0.0481468	1
ENSMUSG00000034248	Slc25a37	0.665318	4.84221	0.0481468	1
ENSMUSG00000038717	Atp5l	0.487514	4.6259	0.0482213	1
ENSMUSG00000054808	Actn4	0.494122	6.3909	0.0484099	1
ENSMUSG00000021411	Pxdc1	3.40622	0.650557	0.0484911	1
ENSMUSG00000032087	Dscaml1	0.573698	5.62098	0.0488002	1
ENSMUSG00000034579	Pla2g3	2.00477	1.16737	0.0488321	1
ENSMUSG00000017652	Cd40	4.11019	0.273247	0.0488321	1
ENSMUSG00000041308	Sntb2	0.621279	4.43116	0.0489718	1
ENSMUSG00000025133	Ints4	0.642056	4.2453	0.0493487	1
ENSMUSG00000040919	4930505A04Rik	3.06619	0.304256	0.0497134	1
ENSMUSG00000024968	Rcor2	0.899992	3.53729	0.0498305	1
ENSMUSG00000069806	Cacng7	0.524238	6.45816	0.0498395	1
